# Supplementary material for: Inactivation of KhpB (EloR/Jag) in Lactococcus cremoris increases uptake of the compatible solute glycine-betaine and enhances osmoresistance
Source: Appl Environ Microbiol. 2025 Sep 17;91(10):e00914-25. doi: 10.1128/aem.00914-25 (PMC12542702; doi:10.1128/aem.00914-25)
Supplement: Data Set S1 — Proteomics comparison between gdpP/khpB-1 and gdpP. [file aem.00914-25-s0001.xlsx]

## Sheet: Sheet1
Supplementary material. Proteomics comparison between gdpP/khpB-1 and gdpP. The relative change for each protein is presented in Column B (Fold change), calculated as gdpP/khpB-1 Vs gdpP. Proteins of particular interest are indicated in red text. A fold change greater than 1.5 was considered upregulated, while fold change below 0.66 was considered downregulated. These thresholds correspond to a L…
Comparison (group1 Vs group2)	Fold change	P value	Protein Accession number	Genome Locus_tag	Protein Description	Protein Coverage	Molecular Weight
gdpP/khpB-1 Vs gdpP	11.7181	0.000287143	>WP_021165776.1	OAS79_RS06475	GH25 family lysozyme	0.04	44408.7
gdpP/khpB-1 Vs gdpP	9.00687	0.0914776	>WP_021165258.1	OAS79_RS01730	phosphatidylglycerol lysyltransferase domain-containing protein	0.1	103803
gdpP/khpB-1 Vs gdpP	6.24615	0.00194667	>WP_283707403.1	OAS79_RS05115	C39 family peptidase	0.119	38632
gdpP/khpB-1 Vs gdpP	5.49239	1.10981e-08	>WP_021165578.1	OAS79_RS11150	peptidoglycan transglycosylase	0.05	20473.7
gdpP/khpB-1 Vs gdpP	5.47848	7.9089e-05	>WP_011675171.1	OAS79_RS07000	hypothetical protein	0.112	17120.4
gdpP/khpB-1 Vs gdpP	4.73931	0.000227654	>WP_011834776.1	OAS79_RS11330	MULTISPECIES: hypothetical protein	0.208	8910.11
gdpP/khpB-1 Vs gdpP	4.67692	0.00301086	>WP_011675466.1	OAS79_RS05485	MBL fold metallo-hydrolase	0.267	30474.3
gdpP/khpB-1 Vs gdpP	4.48632	0.000632737	>WP_011675533.1	OAS79_RS05120	MULTISPECIES: deoxynucleoside kinase	0.083	25527.9
gdpP/khpB-1 Vs gdpP	4.20052	0.0917163	>WP_011676548.1	OAS79_RS11245	thioredoxin	0.442	11658.4
gdpP/khpB-1 Vs gdpP	3.3633	0.00342878	>WP_283707402.1	OAS79_RS05110	C39 family peptidase	0.025	43488
gdpP/khpB-1 Vs gdpP	3.23194	0.00124911	>WP_021165591.1	OAS79_RS11065	hydrolase	0.272	23275.7
gdpP/khpB-1 Vs gdpP	3.11837	0.0884581	>WP_011675540.1	OAS79_RS05085	glycoside hydrolase family 3 N-terminal domain-containing protein	0.045	43326.4
gdpP/khpB-1 Vs gdpP	3.08854	6.52655e-06	>WP_011676409.1	OAS79_RS03165	BusAA, quaternary amine ABC transporter ATP-binding protein	0.305	45696.7
gdpP/khpB-1 Vs gdpP	3.05506	2.4599e-05	>WP_021164982.1	OAS79_RS09470	3D domain-containing protein	0.098	40075.1
gdpP/khpB-1 Vs gdpP	2.91919	0.000303473	>WP_011675984.1	OAS79_RS02210	MULTISPECIES: class 1b ribonucleoside-diphosphate reductase subunit beta	0.375	37548
gdpP/khpB-1 Vs gdpP	2.74254	0.0238597	>WP_283707300.1	OAS79_RS13790	MULTISPECIES: glycosyltransferase	0.085	26335.2
gdpP/khpB-1 Vs gdpP	2.70399	4.75966e-05	>WP_283707345.1	OAS79_RS01015	magnesium-translocating P-type ATPase	0.075	100635
gdpP/khpB-1 Vs gdpP	2.66922	0.000317313	>WP_014572751.1	OAS79_RS02135	6,7-dimethyl-8-ribityllumazine synthase	0.247	16507
gdpP/khpB-1 Vs gdpP	2.60833	2.60513e-06	>WP_259742972.1	OAS79_RS12825	MULTISPECIES: S66 peptidase family protein	0.176	39861.5
gdpP/khpB-1 Vs gdpP	2.60137	0.00224078	>WP_021214375.1	OAS79_RS01700	DNA-3-methyladenine glycosylase I	0.168	21942.9
gdpP/khpB-1 Vs gdpP	2.57785	4.17103e-06	>WP_014572659.1	OAS79_RS01020	metal-dependent transcriptional regulator	0.235	24940.5
gdpP/khpB-1 Vs gdpP	2.55625	0.466714	>WP_011675688.1	OAS79_RS03960	MULTISPECIES: tRNA adenosine(34) deaminase TadA	0.174	17524.1
gdpP/khpB-1 Vs gdpP	2.53603	0.0189473	>WP_011677310.1	OAS79_RS07655	ABC transporter ATP-binding protein	0.247	24588.3
gdpP/khpB-1 Vs gdpP	2.48068	2.39195e-06	>WP_021165467.1	OAS79_RS12210	SSURE domain-containing protein	0.13	51494.7
gdpP/khpB-1 Vs gdpP	2.43911	0.59123	>WP_011675261.1	OAS79_RS06445	MULTISPECIES: ribosome assembly RNA-binding protein YhbY	0.135	11589.6
gdpP/khpB-1 Vs gdpP	2.39166	3.28506e-05	>WP_015082621.1	OAS79_RS11865	dihydroorotate oxidase	0.277	34286.4
gdpP/khpB-1 Vs gdpP	2.3868	0.000798216	>WP_015082045.1	OAS79_RS05470	MULTISPECIES: dTMP kinase	0.303	24044.8
gdpP/khpB-1 Vs gdpP	2.36733	2.49307e-07	>WP_011676080.1	OAS79_RS02000	MULTISPECIES: DnaD domain protein	0.221	25585.2
gdpP/khpB-1 Vs gdpP	2.2691	1.08623e-06	>WP_101944605.1	OAS79_RS07850	Usp45, CHAP domain-containing protein	0.318	47232
gdpP/khpB-1 Vs gdpP	2.24625	8.63099e-07	>WP_015082362.1	OAS79_RS01990	tRNA (adenine(22)-N(1))-methyltransferase	0.279	25623.6
gdpP/khpB-1 Vs gdpP	2.22588	2.3361e-06	>WP_011677124.1	OAS79_RS08760	amino acid ABC transporter substrate-binding protein	0.471	31053.1
gdpP/khpB-1 Vs gdpP	2.20772	7.52594e-05	>WP_011675603.1	OAS79_RS04645	lysozyme family protein	0.265	22464.7
gdpP/khpB-1 Vs gdpP	2.1998	0.813132	>WP_021213770.1	OAS79_RS10435	cysteine desulfurase	0.099	45226.4
gdpP/khpB-1 Vs gdpP	2.18502	0.00765827	>WP_011676866.1	OAS79_RS10075	hypothetical protein	0.223	29705.2
gdpP/khpB-1 Vs gdpP	2.1815	7.12282e-05	>WP_012477756.1	OAS79_RS00315	MULTISPECIES: aldo/keto reductase	0.071	30591.7
gdpP/khpB-1 Vs gdpP	2.16962	0.00970582	>WP_021166365.1	OAS79_RS04285	dephospho-CoA kinase	0.256	24982.5
gdpP/khpB-1 Vs gdpP	2.15861	2.01677e-05	>WP_283707202.1	OAS79_RS11110	YhgE/Pip domain-containing protein	0.162	99500.1
gdpP/khpB-1 Vs gdpP	2.15701	5.48857e-05	>WP_021165819.1	OAS79_RS06150	VOC family protein	0.402	23298.5
gdpP/khpB-1 Vs gdpP	2.14159	0.00279809	>WP_015082824.1	OAS79_RS09660	methionine adenosyltransferase	0.411	43004.4
gdpP/khpB-1 Vs gdpP	2.14119	3.82586e-06	>WP_011676214.1	OAS79_RS00810	branched-chain amino acid aminotransferase	0.488	36901.8
gdpP/khpB-1 Vs gdpP	2.12966	1.49006e-07	>WP_081146318.1	OAS79_RS05945	multidrug efflux ABC transporter LmrCD subunit C	0.141	63249.4
gdpP/khpB-1 Vs gdpP	2.12616	0.00046687	>WP_011676986.1	OAS79_RS09505	aldose 1-epimerase family protein	0.308	33423.3
gdpP/khpB-1 Vs gdpP	2.12116	0.193493	>WP_021166316.1	OAS79_RS00565	MULTISPECIES: iron-sulfur cluster biosynthesis family protein	0.174	13621.3
gdpP/khpB-1 Vs gdpP	2.10552	2.46226e-07	>WP_283707169.1	OAS79_RS09190	hypothetical protein	0.306	24032.1
gdpP/khpB-1 Vs gdpP	2.10548	0.00185709	>WP_021165009.1	OAS79_RS08755	FAD-dependent oxidoreductase	0.234	48465.4
gdpP/khpB-1 Vs gdpP	2.10076	0.00341454	>WP_011676494.1	OAS79_RS11440	MULTISPECIES: GntR family transcriptional regulator	0.15	26371
gdpP/khpB-1 Vs gdpP	2.09793	0.00721705	>WP_011677249.1	OAS79_RS07970	hypothetical protein	0.564	16687.2
gdpP/khpB-1 Vs gdpP	2.08723	2.72664e-06	>WP_011675145.1	OAS79_RS07155	ParB/RepB/Spo0J family partition protein	0.406	29849.6
gdpP/khpB-1 Vs gdpP	2.08328	0.0508433	>WP_014572720.1	OAS79_RS12420	16S rRNA (guanine(527)-N(7))-methyltransferase RsmG	0.294	26868
gdpP/khpB-1 Vs gdpP	2.05291	1.45556e-05	>WP_011675278.1	OAS79_RS06350	phosphoglycerate kinase	0.774	42094.2
gdpP/khpB-1 Vs gdpP	2.04067	0.000123219	>WP_014573226.1	OAS79_RS09270	UDP-glucose 4-epimerase GalE	0.558	36291.1
gdpP/khpB-1 Vs gdpP	2.0328	2.81949e-05	>WP_011675552.1	OAS79_RS05005	MBL fold metallo-hydrolase	0.057	23550.8
gdpP/khpB-1 Vs gdpP	2.0273	0.0045598	>WP_347177814.1	OAS79_RS06540	DUF2142 domain-containing protein	0.035	52737.2
gdpP/khpB-1 Vs gdpP	2.01891	0.482791	>WP_283707327.1	OAS79_RS00335	MULTISPECIES: S41 family peptidase	0.06	35020.9
gdpP/khpB-1 Vs gdpP	2.00604	0.000503641	>WP_011675912.1	OAS79_RS03590	acetyl-CoA carboxylase carboxyl transferase subunit alpha	0.348	29063.9
gdpP/khpB-1 Vs gdpP	1.99874	0.000303416	>WP_011675211.1	OAS79_RS06785	tRNA guanosine(34) transglycosylase Tgt	0.314	43344.4
gdpP/khpB-1 Vs gdpP	1.98582	0.0013975	>WP_011675686.1	OAS79_RS03975	MULTISPECIES: MBL fold metallo-hydrolase	0.096	28034.8
gdpP/khpB-1 Vs gdpP	1.98363	0.156608	>WP_011675795.1	OAS79_RS12225	nucleoside phosphorylase	0.118	26015.7
gdpP/khpB-1 Vs gdpP	1.95708	0.000134268	>WP_021164829.1	OAS79_RS07965	hypothetical protein	0.379	7446.38
gdpP/khpB-1 Vs gdpP	1.9509	0.157867	>WP_021036603.1	OAS79_RS06520	DUF2304 domain-containing protein	0.167	13673.7
gdpP/khpB-1 Vs gdpP	1.93745	0.00317545	>WP_011675391.1	OAS79_RS05795	aldo/keto reductase	0.184	31285.8
gdpP/khpB-1 Vs gdpP	1.93643	0.000369929	>WP_283707294.1	OAS79_RS13730	MULTISPECIES: DNA-binding protein	0.267	24505.5
gdpP/khpB-1 Vs gdpP	1.92189	0.000157211	>WP_011675162.1	OAS79_RS07055	MarR family transcriptional regulator	0.231	19451.4
gdpP/khpB-1 Vs gdpP	1.9189	0.0718246	>WP_021165341.1	OAS79_RS01010	D-alanyl-lipoteichoic acid biosynthesis protein DltD	0.04	48687.7
gdpP/khpB-1 Vs gdpP	1.9119	0.00499368	>WP_021166467.1	OAS79_RS00630	MULTISPECIES: hypothetical protein	0.309	11686.4
gdpP/khpB-1 Vs gdpP	1.91131	0.000778398	>WP_011676330.1	OAS79_RS12455	toxic anion resistance protein	0.324	44294.1
gdpP/khpB-1 Vs gdpP	1.90559	0.720065	>WP_011675125.1	OAS79_RS07270	OsmC family protein	0.138	15377.3
gdpP/khpB-1 Vs gdpP	1.90534	0.0262684	>WP_260362291.1	OAS79_RS07290	HD domain-containing protein	0.236	24843
gdpP/khpB-1 Vs gdpP	1.90198	0.000684324	>WP_021165133.1	OAS79_RS02645	HAD family hydrolase	0.293	24018.2
gdpP/khpB-1 Vs gdpP	1.88345	0.0128968	>WP_011676557.1	OAS79_RS11200	MULTISPECIES: cell division regulator GpsB	0.797	14925.7
gdpP/khpB-1 Vs gdpP	1.8645	0.000632883	>WP_011676898.1	OAS79_RS09890	Stp1/IreP family PP2C-type Ser/Thr phosphatase	0.318	28335.5
gdpP/khpB-1 Vs gdpP	1.85787	0.0490162	>WP_014572223.1	OAS79_RS10780	DUF1054 domain-containing protein	0.09	23180.7
gdpP/khpB-1 Vs gdpP	1.857	0.00102471	>WP_021165385.1	OAS79_RS01320	tetratricopeptide repeat protein	0.23	48170.8
gdpP/khpB-1 Vs gdpP	1.84836	0.0445622	>WP_021166047.1	OAS79_RS06535	glycosyltransferase family 2 protein	0.255	36734.1
gdpP/khpB-1 Vs gdpP	1.8443	0.000152996	>WP_014573435.1	OAS79_RS07790	MULTISPECIES: hypothetical protein	0.412	24099.2
gdpP/khpB-1 Vs gdpP	1.83709	0.0320943	>WP_015082898.1	OAS79_RS08820	serine hydrolase domain-containing protein	0.107	36420.7
gdpP/khpB-1 Vs gdpP	1.83146	0.000656733	>WP_011677246.1	OAS79_RS07985	phosphotransferase	0.31	24035.4
gdpP/khpB-1 Vs gdpP	1.82883	3.51542e-05	>WP_021165024.1	OAS79_RS08900	aminotransferase	0.239	42611.8
gdpP/khpB-1 Vs gdpP	1.8162	0.0882369	>WP_011675790.1	OAS79_RS12195	DUF4931 domain-containing protein	0.092	30217.7
gdpP/khpB-1 Vs gdpP	1.81329	0.00171945	>WP_101913486.1	OAS79_RS12740	MULTISPECIES: RepB-like protein	0.347	22920.2
gdpP/khpB-1 Vs gdpP	1.81182	0.0482478	>WP_011675638.1	OAS79_RS04240	MULTISPECIES: hypothetical protein	0.102	21012.4
gdpP/khpB-1 Vs gdpP	1.80647	0.0314407	>WP_011676206.1	OAS79_RS00855	cyclic-di-AMP-binding protein CbpB	0.275	17912.8
gdpP/khpB-1 Vs gdpP	1.79884	0.739885	>WP_283707396.1	OAS79_RS04675	oxygen-insensitive NADPH nitroreductase	0.068	28111.9
gdpP/khpB-1 Vs gdpP	1.7805	0.000530619	>WP_021166146.1	OAS79_RS03860	DHH family phosphoesterase	0.182	34604.9
gdpP/khpB-1 Vs gdpP	1.77617	0.0244935	>WP_283707319.1	OAS79_RS00045	MULTISPECIES: LuxR C-terminal-related transcriptional regulator	0.24	27700.6
gdpP/khpB-1 Vs gdpP	1.77283	0.00251169	>WP_011675938.1	OAS79_RS12045	MULTISPECIES: ribonuclease III	0.156	26139.6
gdpP/khpB-1 Vs gdpP	1.77161	0.0162592	>WP_021165066.1	OAS79_RS09255	galactose mutarotase	0.109	37624.7
gdpP/khpB-1 Vs gdpP	1.76486	4.92027e-05	>WP_021165478.1	OAS79_RS12105	helix-turn-helix domain-containing protein	0.215	26040.7
gdpP/khpB-1 Vs gdpP	1.75195	4.76024e-05	>WP_031286159.1	OAS79_RS08090	B3/4 domain-containing protein	0.34	26045.3
gdpP/khpB-1 Vs gdpP	1.75094	0.0227171	>WP_011675168.1	OAS79_RS07020	MULTISPECIES: YbaB/EbfC family nucleoid-associated protein	0.263	11093.6
gdpP/khpB-1 Vs gdpP	1.74658	1.91694e-05	>WP_015082136.1	OAS79_RS04585	methionyl aminopeptidase	0.338	31907.1
gdpP/khpB-1 Vs gdpP	1.74607	0.162128	>WP_011675683.1	OAS79_RS03990	MULTISPECIES: hypothetical protein	0.364	7332.36
gdpP/khpB-1 Vs gdpP	1.73935	7.63258e-06	>WP_021165607.1	OAS79_RS10930	peptidyl-prolyl cis-trans isomerase	0.409	33714
gdpP/khpB-1 Vs gdpP	1.73618	3.38809e-08	>WP_011676396.1	OAS79_RS03085	deoxyribose-phosphate aldolase	0.495	23454.8
gdpP/khpB-1 Vs gdpP	1.73547	0.0213011	>WP_011677171.1	OAS79_RS08440	DUF421 domain-containing protein	0.043	23888.1
gdpP/khpB-1 Vs gdpP	1.71951	4.3389e-05	>WP_021165430.1	OAS79_RS12450	5-bromo-4-chloroindolyl phosphate hydrolysis family protein	0.466	24450.3
gdpP/khpB-1 Vs gdpP	1.71703	0.00190543	>WP_021165505.1	OAS79_RS11860	peptide-methionine (S)-S-oxide reductase MsrA	0.219	21320.2
gdpP/khpB-1 Vs gdpP	1.70268	0.00182319	>WP_011834176.1	OAS79_RS07310	MULTISPECIES: alpha-ketoacid dehydrogenase subunit beta	0.531	35165
gdpP/khpB-1 Vs gdpP	1.69884	0.000378505	>WP_021164970.1	OAS79_RS08330	isoprenyl transferase	0.352	27774.8
gdpP/khpB-1 Vs gdpP	1.69845	0.109892	>WP_021165906.1	OAS79_RS05395	FMN-dependent NADH-azoreductase	0.119	25554.1
gdpP/khpB-1 Vs gdpP	1.69757	0.00340191	>WP_011834417.1	OAS79_RS05760	recombination mediator RecR	0.278	21950.3
gdpP/khpB-1 Vs gdpP	1.68823	6.18524e-06	>WP_283707113.1	OAS79_RS07275	tryptophan--tRNA ligase	0.504	38150.6
gdpP/khpB-1 Vs gdpP	1.68616	2.49623e-05	>WP_021214164.1	OAS79_RS09220	peptidase U32 family protein	0.283	34691.5
gdpP/khpB-1 Vs gdpP	1.68169	0.000259988	>WP_011675982.1	OAS79_RS02220	cell division ATP-binding protein FtsE	0.27	25773.7
gdpP/khpB-1 Vs gdpP	1.67443	0.000233919	>WP_021164934.1	OAS79_RS00585	MULTISPECIES: shikimate dehydrogenase	0.238	31299.5
gdpP/khpB-1 Vs gdpP	1.66888	0.0566242	>WP_021165600.1	OAS79_RS10995	histidine phosphatase family protein	0.14	22386.2
gdpP/khpB-1 Vs gdpP	1.6675	0.00687049	>WP_021165625.1	OAS79_RS10785	HAD-IA family hydrolase	0.293	22892.9
gdpP/khpB-1 Vs gdpP	1.6672	0.00016754	>WP_021165431.1	OAS79_RS12440	UTP--glucose-1-phosphate uridylyltransferase GalU	0.748	35044.2
gdpP/khpB-1 Vs gdpP	1.6653	0.0835302	>WP_011675740.1	OAS79_RS03640	MarR family winged helix-turn-helix transcriptional regulator	0.274	16807.2
gdpP/khpB-1 Vs gdpP	1.6636	7.23963e-05	>WP_011669040.1	OAS79_RS12580	MULTISPECIES: hypothetical protein	0.206	25071.3
gdpP/khpB-1 Vs gdpP	1.66313	0.000219637	>WP_003131732.1	OAS79_RS13125	MULTISPECIES: tagatose-bisphosphate aldolase	0.699	36492.4
gdpP/khpB-1 Vs gdpP	1.66016	2.80922e-05	>WP_021165965.1	OAS79_RS07255	Cof-type HAD-IIB family hydrolase	0.326	30362.2
gdpP/khpB-1 Vs gdpP	1.65864	0.00161542	>WP_011675883.1	OAS79_RS02480	purine-nucleoside phosphorylase	0.645	25420.2
gdpP/khpB-1 Vs gdpP	1.65695	0.00791159	>WP_021165768.1	OAS79_RS07380	hypothetical protein	0.14	13511
gdpP/khpB-1 Vs gdpP	1.65588	0.0764289	>WP_014572455.1	OAS79_RS03280	class I SAM-dependent methyltransferase	0.146	29398.9
gdpP/khpB-1 Vs gdpP	1.64583	0.00238662	>WP_021164825.1	OAS79_RS07945	Holliday junction branch migration DNA helicase RuvB	0.078	37693.3
gdpP/khpB-1 Vs gdpP	1.64466	0.0988395	>WP_283707426.1	OAS79_RS06870	SDR family NAD(P)-dependent oxidoreductase	0.176	28736.6
gdpP/khpB-1 Vs gdpP	1.63612	6.03149e-05	>WP_021166136.1	OAS79_RS03765	primosomal protein DnaI	0.263	33854.6
gdpP/khpB-1 Vs gdpP	1.63531	3.69918e-05	>WP_011834384.1	OAS79_RS05960	MarR family transcriptional regulator	0.21	18505
gdpP/khpB-1 Vs gdpP	1.63226	0.224541	>WP_021165822.1	OAS79_RS06130	polysaccharide deacetylase family protein	0.048	41870.4
gdpP/khpB-1 Vs gdpP	1.63054	0.02582	>WP_014572649.1	OAS79_RS01350	N-acetylmannosamine-6-phosphate 2-epimerase	0.363	25705.8
gdpP/khpB-1 Vs gdpP	1.62271	4.13782e-05	>WP_011676800.1	OAS79_RS10425	Fe-S cluster assembly ATPase SufC	0.316	28395.7
gdpP/khpB-1 Vs gdpP	1.61781	0.00442078	>WP_014572251.1	OAS79_RS11055	(d)CMP kinase	0.518	24334.2
gdpP/khpB-1 Vs gdpP	1.61691	0.199296	>WP_011834878.1	OAS79_RS11770	MULTISPECIES: 30S ribosomal protein S16	0.433	10251.9
gdpP/khpB-1 Vs gdpP	1.61479	0.00176455	>WP_021165662.1	OAS79_RS10415	adaptor protein MecA	0.232	26988.4
gdpP/khpB-1 Vs gdpP	1.61361	0.000745672	>WP_031286470.1	OAS79_RS12085	Cof-type HAD-IIB family hydrolase	0.234	30140.8
gdpP/khpB-1 Vs gdpP	1.61085	3.75148e-06	>WP_021165923.1	OAS79_RS05255	LCP family protein	0.135	49268.4
gdpP/khpB-1 Vs gdpP	1.60765	0.182582	>WP_011676097.1	OAS79_RS01895	YigZ family protein	0.076	24058.4
gdpP/khpB-1 Vs gdpP	1.60448	0.00165219	>WP_021165987.1	OAS79_RS07075	HAD family hydrolase	0.111	23989.2
gdpP/khpB-1 Vs gdpP	1.60283	0.000685757	>WP_003130887.1	OAS79_RS10990	MULTISPECIES: phosphate signaling complex protein PhoU	0.493	24476.7
gdpP/khpB-1 Vs gdpP	1.60089	0.000164652	>WP_283707211.1	OAS79_RS11750	glucosamine-6-phosphate deaminase	0.2	25688.1
gdpP/khpB-1 Vs gdpP	1.59883	0.0244065	>WP_011835499.1	OAS79_RS02965	bifunctional methylenetetrahydrofolate dehydrogenase/methenyltetrahydrofolate cyclohydrolase	0.323	31165.2
gdpP/khpB-1 Vs gdpP	1.59815	0.000103402	>WP_014572882.1	OAS79_RS12095	signal recognition particle-docking protein FtsY	0.276	51423.9
gdpP/khpB-1 Vs gdpP	1.59545	3.76443e-05	>WP_031286581.1	OAS79_RS06420	class I SAM-dependent DNA methyltransferase	0.193	27942
gdpP/khpB-1 Vs gdpP	1.59519	0.32887	>WP_015082127.1	OAS79_RS04680	hypothetical protein	0.091	20287.3
gdpP/khpB-1 Vs gdpP	1.59049	0.0178456	>WP_021165079.1	OAS79_RS09370	tRNA dihydrouridine synthase DusB	0.204	36617.2
gdpP/khpB-1 Vs gdpP	1.58955	2.55995e-05	>WP_011675906.1	OAS79_RS03620	3-oxoacyl-[acyl-carrier-protein] reductase	0.551	25618.6
gdpP/khpB-1 Vs gdpP	1.58943	0.0147834	>WP_021165756.1	OAS79_RS07490	aminoacyl-tRNA hydrolase	0.33	20963.1
gdpP/khpB-1 Vs gdpP	1.58849	0.000971774	>WP_283707391.1	OAS79_RS04395	hypothetical protein	0.369	29272.7
gdpP/khpB-1 Vs gdpP	1.58843	2.42302e-07	>WP_011676995.1	OAS79_RS09460	phenylalanine--tRNA ligase subunit alpha	0.206	39216.7
gdpP/khpB-1 Vs gdpP	1.58679	0.000739095	>WP_011834860.1	OAS79_RS11685	YceD family protein	0.261	20240.9
gdpP/khpB-1 Vs gdpP	1.58618	0.0133686	>WP_347177816.1	OAS79_RS13945	ArdC family protein	0.15	43429.5
gdpP/khpB-1 Vs gdpP	1.58513	0.0499429	>WP_011676698.1	OAS79_RS11045	MULTISPECIES: ferredoxin	0.134	7454.62
gdpP/khpB-1 Vs gdpP	1.5841	0.00346546	>WP_031286717.1	OAS79_RS04165	TatD family hydrolase	0.171	28596.5
gdpP/khpB-1 Vs gdpP	1.58189	0.278263	>WP_021164812.1	OAS79_RS07795	pseudouridine synthase	0.198	27615.8
gdpP/khpB-1 Vs gdpP	1.57598	0.0832106	>WP_080513978.1	OAS79_RS04795	ABC transporter substrate-binding protein	0.067	28490.6
gdpP/khpB-1 Vs gdpP	1.57582	6.75987e-05	>WP_283707333.1	OAS79_RS00480	MULTISPECIES: TIGR00266 family protein	0.181	24527
gdpP/khpB-1 Vs gdpP	1.57391	8.02577e-06	>WP_011835022.1	OAS79_RS12445	NAD(P)H-dependent glycerol-3-phosphate dehydrogenase	0.494	37349.5
gdpP/khpB-1 Vs gdpP	1.57208	0.854713	>WP_283707420.1	OAS79_RS06405	GyrI-like domain-containing protein	0.113	24413.3
gdpP/khpB-1 Vs gdpP	1.567	0.000638137	>WP_015082632.1	OAS79_RS11780	ferrochelatase	0.126	36967.4
gdpP/khpB-1 Vs gdpP	1.56587	0.000185367	>WP_003131580.1	OAS79_RS05475	MULTISPECIES: response regulator YycF	0.725	26765.5
gdpP/khpB-1 Vs gdpP	1.56449	6.08805e-06	>WP_021166306.1	OAS79_RS04810	peptide deformylase	0.536	23799.3
gdpP/khpB-1 Vs gdpP	1.56347	7.49956e-06	>WP_015081831.1	OAS79_RS07330	pyridoxal phosphate-dependent aminotransferase	0.417	43263.8
gdpP/khpB-1 Vs gdpP	1.56002	0.000341476	>WP_011675685.1	OAS79_RS03980	MULTISPECIES: cold-shock protein	0.697	7268.05
gdpP/khpB-1 Vs gdpP	1.55817	0.00191921	>WP_015082629.1	OAS79_RS11805	DegV family protein	0.231	31665.2
gdpP/khpB-1 Vs gdpP	1.55724	1.86743e-05	>WP_011669109.1	OAS79_RS13045	MULTISPECIES: endopeptidase PepO	0.337	71527.6
gdpP/khpB-1 Vs gdpP	1.55691	0.000618721	>WP_011676992.1	OAS79_RS09475	ribosome small subunit-dependent GTPase A	0.15	34893.5
gdpP/khpB-1 Vs gdpP	1.55677	0.00817815	>WP_011676408.1	OAS79_RS03160	BusAB, ABC transporter permease/substrate binding protein	0.119	62176
gdpP/khpB-1 Vs gdpP	1.55657	0.0582269	>WP_011676989.1	OAS79_RS09490	ribulose-phosphate 3-epimerase	0.106	23415.9
gdpP/khpB-1 Vs gdpP	1.55369	7.90277e-05	>WP_011675750.1	OAS79_RS04590	TetR/AcrR family transcriptional regulator	0.364	24352.2
gdpP/khpB-1 Vs gdpP	1.55275	0.0910957	>WP_283707182.1	OAS79_RS10470	helix-turn-helix domain-containing protein	0.27	13341
gdpP/khpB-1 Vs gdpP	1.5481	0.220642	>WP_021166169.1	OAS79_RS04045	SGNH/GDSL hydrolase family protein	0.129	25771.2
gdpP/khpB-1 Vs gdpP	1.5424	0.00153217	>WP_011677149.1	OAS79_RS08600	MULTISPECIES: adenylate kinase	0.642	23675.1
gdpP/khpB-1 Vs gdpP	1.54209	0.0614301	>WP_031286480.1	OAS79_RS11760	thiolase family protein	0.179	39670
gdpP/khpB-1 Vs gdpP	1.53432	2.64037e-05	>WP_011676970.1	OAS79_RS09665	MULTISPECIES: glucosamine-6-phosphate deaminase	0.308	26636.5
gdpP/khpB-1 Vs gdpP	1.53197	6.15318e-06	>WP_031286595.1	OAS79_RS06095	adenosine deaminase	0.43	38930.6
gdpP/khpB-1 Vs gdpP	1.52997	0.000272121	>WP_011676961.1	OAS79_RS09710	MULTISPECIES: methionyl-tRNA formyltransferase	0.356	35600.3
gdpP/khpB-1 Vs gdpP	1.52915	5.10931e-05	>WP_011675907.1	OAS79_RS03615	beta-ketoacyl-ACP synthase II	0.134	42713
gdpP/khpB-1 Vs gdpP	1.52615	0.000314778	>WP_021166280.1	OAS79_RS03210	indole-3-glycerol phosphate synthase TrpC	0.182	29906.3
gdpP/khpB-1 Vs gdpP	1.52118	0.00788258	>WP_021166352.1	OAS79_RS04460	SDR family NAD(P)-dependent oxidoreductase	0.146	25779
gdpP/khpB-1 Vs gdpP	1.51637	0.000386704	>WP_031286478.1	OAS79_RS11795	tRNA (guanosine(37)-N1)-methyltransferase TrmD	0.275	28153.1
gdpP/khpB-1 Vs gdpP	1.51392	0.00467008	>WP_011675188.1	OAS79_RS06910	aldo/keto reductase	0.188	33943.7
gdpP/khpB-1 Vs gdpP	1.50904	3.22425e-06	>WP_011675956.1	OAS79_RS02360	molecular chaperone DnaK	0.628	64918.1
gdpP/khpB-1 Vs gdpP	1.50652	0.00242939	>WP_021165759.1	OAS79_RS07465	serine hydrolase	0.112	50086.9
gdpP/khpB-1 Vs gdpP	1.5053	0.000108097	>WP_021165031.1	OAS79_RS08985	class I SAM-dependent methyltransferase	0.103	34710.7
gdpP/khpB-1 Vs gdpP	1.50457	6.36234e-05	>WP_011676198.1	OAS79_RS00905	helix-turn-helix domain-containing protein	0.448	28697.8
gdpP/khpB-1 Vs gdpP	1.50026	0.00171632	>WP_011834928.1	OAS79_RS03435	YjjG family noncanonical pyrimidine nucleotidase	0.37	26436.5
gdpP/khpB-1 Vs gdpP	1.50024	1.6525e-05	>WP_011675538.1	OAS79_RS05095	MULTISPECIES: DegV family protein	0.191	30721.2
gdpP/khpB-1 Vs gdpP	1.49617	0.00243938	>WP_032949755.1	OAS79_RS03820	patatin-like phospholipase family protein	0.105	31963.2
gdpP/khpB-1 Vs gdpP	1.4949	0.0105009	>WP_003105478.1	OAS79_RS13235	MULTISPECIES: recombinase family protein	0.13	20754.7
gdpP/khpB-1 Vs gdpP	1.49006	0.000873313	>WP_015082905.1	OAS79_RS08740	cysteine hydrolase family protein	0.094	20432.6
gdpP/khpB-1 Vs gdpP	1.48998	0.000799969	>WP_021165073.1	OAS79_RS09310	helix-turn-helix domain-containing protein	0.265	31664.9
gdpP/khpB-1 Vs gdpP	1.48456	0.0136763	>WP_011675511.1	OAS79_RS05245	tRNA pseudouridine(38-40) synthase TruA	0.19	28960.8
gdpP/khpB-1 Vs gdpP	1.48227	0.155356	>WP_003130958.1	OAS79_RS02235	MULTISPECIES: DUF402 domain-containing protein	0.29	21371.4
gdpP/khpB-1 Vs gdpP	1.48151	0.000519073	>WP_031286419.1	OAS79_RS00780	ribonuclease HII	0.198	28620.2
gdpP/khpB-1 Vs gdpP	1.47876	0.0246242	>WP_021166186.1	OAS79_RS04155	ribonuclease M5	0.237	21264.3
gdpP/khpB-1 Vs gdpP	1.47573	0.789218	>WP_011835285.1	OAS79_RS01610	N-acetylmuramic acid 6-phosphate etherase	0.037	31997.7
gdpP/khpB-1 Vs gdpP	1.47483	6.28809e-05	>WP_011676892.1	OAS79_RS09925	5'-methylthioadenosine/adenosylhomocysteine nucleosidase	0.15	24296.9
gdpP/khpB-1 Vs gdpP	1.47431	0.000664196	>WP_011676302.1	OAS79_RS01105	acetolactate decarboxylase	0.195	26367
gdpP/khpB-1 Vs gdpP	1.47403	0.160736	>WP_021165503.1	OAS79_RS11880	zinc-dependent alcohol dehydrogenase family protein	0.141	37342.5
gdpP/khpB-1 Vs gdpP	1.474	0.400137	>WP_021165618.1	OAS79_RS10845	histidine phosphatase family protein	0.36	22136
gdpP/khpB-1 Vs gdpP	1.47266	0.111853	>WP_021164839.1	OAS79_RS08110	FusB/FusC family EF-G-binding protein	0.087	24668.3
gdpP/khpB-1 Vs gdpP	1.47188	0.000118695	>WP_011677267.1	OAS79_RS07865	aspartate/glutamate racemase family protein	0.588	27579.2
gdpP/khpB-1 Vs gdpP	1.46927	2.22005e-07	>WP_021165961.1	OAS79_RS04960	trigger factor	0.717	46962.6
gdpP/khpB-1 Vs gdpP	1.46663	0.000364667	>WP_021165190.1	OAS79_RS02225	peptide chain release factor 2	0.214	41558.5
gdpP/khpB-1 Vs gdpP	1.4659	0.00133292	>WP_021165245.1	OAS79_RS01810	lipid II isoglutaminyl synthase subunit GatD	0.195	29327.6
gdpP/khpB-1 Vs gdpP	1.46551	0.000230914	>WP_031286627.1	OAS79_RS05410	type 2 isopentenyl-diphosphate Delta-isomerase	0.207	38630.9
gdpP/khpB-1 Vs gdpP	1.46521	0.00054054	>WP_021165446.1	OAS79_RS12330	ATP/GTP-binding protein	0.178	43378.1
gdpP/khpB-1 Vs gdpP	1.46399	0.00558976	>WP_011834734.1	OAS79_RS11085	MULTISPECIES: response regulator transcription factor	0.279	25502.4
gdpP/khpB-1 Vs gdpP	1.46108	7.42574e-05	>WP_063283861.1	OAS79_RS03810	HAD family hydrolase	0.371	25997.7
gdpP/khpB-1 Vs gdpP	1.4605	0.00290005	>WP_011675461.1	OAS79_RS05510	YtpR family tRNA-binding protein	0.452	22187.3
gdpP/khpB-1 Vs gdpP	1.45814	0.0685578	>WP_014573008.1	OAS79_RS04305	TetR/AcrR family transcriptional regulator	0.206	22918.2
gdpP/khpB-1 Vs gdpP	1.45707	1.65118e-05	>WP_011676821.1	OAS79_RS10325	peptidase T	0.528	45945.9
gdpP/khpB-1 Vs gdpP	1.45561	0.0328314	>WP_021165693.1	OAS79_RS10115	HAD family hydrolase	0.439	27302
gdpP/khpB-1 Vs gdpP	1.45295	4.64675e-05	>WP_283707125.1	OAS79_RS08235	translation elongation factor Ts	0.678	36753.8
gdpP/khpB-1 Vs gdpP	1.45295	0.000419011	>WP_021165918.1	OAS79_RS05310	YbbR-like domain-containing protein	0.335	34562.2
gdpP/khpB-1 Vs gdpP	1.45262	9.64723e-06	>WP_014572862.1	OAS79_RS03030	dipeptidase PepV	0.472	51839.3
gdpP/khpB-1 Vs gdpP	1.45226	0.00640512	>WP_011675857.1	OAS79_RS02730	Cof-type HAD-IIB family hydrolase	0.194	30404.7
gdpP/khpB-1 Vs gdpP	1.45225	7.48019e-06	>WP_011676723.1	OAS79_RS10925	O-methyltransferase	0.198	25797.2
gdpP/khpB-1 Vs gdpP	1.45205	7.29644e-05	>WP_021165122.1	OAS79_RS02735	LuxR C-terminal-related transcriptional regulator	0.435	23279
gdpP/khpB-1 Vs gdpP	1.4409	0.0313891	>WP_011834224.1	OAS79_RS07035	MULTISPECIES: phosphocarrier protein HPr	0.818	9126.39
gdpP/khpB-1 Vs gdpP	1.43856	0.0404714	>WP_011677255.1	OAS79_RS07940	Holliday junction branch migration protein RuvA	0.152	21237.8
gdpP/khpB-1 Vs gdpP	1.43844	6.17254e-05	>WP_021165882.1	OAS79_RS05645	GTP pyrophosphokinase family protein	0.361	25908.5
gdpP/khpB-1 Vs gdpP	1.43742	0.00302976	>WP_021165118.1	OAS79_RS09730	Asp23/Gls24 family envelope stress response protein	0.411	18424.9
gdpP/khpB-1 Vs gdpP	1.43496	0.000112888	>WP_011836067.1	OAS79_RS08230	MULTISPECIES: 30S ribosomal protein S2	0.792	28552.8
gdpP/khpB-1 Vs gdpP	1.43441	0.00170264	>WP_021165919.1	OAS79_RS05305	phosphoglucosamine mutase	0.412	48661.3
gdpP/khpB-1 Vs gdpP	1.43264	5.15553e-05	>WP_021165334.1	OAS79_RS00965	heavy metal translocating P-type ATPase	0.066	76315.2
gdpP/khpB-1 Vs gdpP	1.43126	0.000198248	>WP_011677274.1	OAS79_RS07830	ribose-5-phosphate isomerase RpiA	0.308	24477
gdpP/khpB-1 Vs gdpP	1.42956	0.0158264	>WP_011675137.1	OAS79_RS07205	universal stress protein	0.31	16597.2
gdpP/khpB-1 Vs gdpP	1.42816	0.00918464	>WP_050490621.1	OAS79_RS12605	MULTISPECIES: dTDP-4-dehydrorhamnose 3,5-epimerase family protein	0.249	21598.4
gdpP/khpB-1 Vs gdpP	1.42645	4.88962e-05	>WP_011676202.1	OAS79_RS00875	pseudouridine synthase	0.251	26617.7
gdpP/khpB-1 Vs gdpP	1.42605	0.00165944	>WP_063283889.1	OAS79_RS01840	nicotinate-nucleotide adenylyltransferase	0.086	22791.6
gdpP/khpB-1 Vs gdpP	1.42409	0.00974155	>WP_011669047.1	OAS79_RS00525	MULTISPECIES: aminodeoxychorismate synthase component I	0.028	73501
gdpP/khpB-1 Vs gdpP	1.42234	0.757659	>WP_021165671.1	OAS79_RS10350	alcohol dehydrogenase AdhP	0.138	35967.4
gdpP/khpB-1 Vs gdpP	1.41972	0.0567926	>WP_031286742.1	OAS79_RS00270	MULTISPECIES: TetR/AcrR family transcriptional regulator	0.214	22277.7
gdpP/khpB-1 Vs gdpP	1.41964	0.166053	>WP_011669037.1	OAS79_RS12770	MULTISPECIES: metallophosphoesterase	0.354	27163.9
gdpP/khpB-1 Vs gdpP	1.41951	0.247136	>WP_283707328.1	OAS79_RS00355	MULTISPECIES: peptidase E	0.117	26315.8
gdpP/khpB-1 Vs gdpP	1.41856	0.0332716	>WP_283707373.1	OAS79_RS03260	anthranilate synthase component I	0.018	51598.4
gdpP/khpB-1 Vs gdpP	1.41599	0.15136	>WP_021165134.1	OAS79_RS02630	class I SAM-dependent methyltransferase	0.118	28427.5
gdpP/khpB-1 Vs gdpP	1.41356	0.000127908	>WP_021165038.1	OAS79_RS09090	copper homeostasis protein CutC	0.413	22633.8
gdpP/khpB-1 Vs gdpP	1.41279	0.0128196	>WP_021165391.1	OAS79_RS03025	holo-ACP synthase	0.227	13428.3
gdpP/khpB-1 Vs gdpP	1.41099	1.86619e-05	>WP_011834977.1	OAS79_RS03100	class I SAM-dependent methyltransferase	0.136	22089.1
gdpP/khpB-1 Vs gdpP	1.41048	0.0717543	>WP_021166135.1	OAS79_RS03760	NADPH-dependent oxidoreductase	0.175	26992.7
gdpP/khpB-1 Vs gdpP	1.41042	0.00327805	>WP_011675530.1	OAS79_RS05145	MULTISPECIES: DUF1003 domain-containing protein	0.171	33681.8
gdpP/khpB-1 Vs gdpP	1.40944	2.38424e-05	>WP_011676988.1	OAS79_RS09495	DNA recombination protein RmuC	0.269	49249.1
gdpP/khpB-1 Vs gdpP	1.4092	0.000234803	>WP_021164969.1	OAS79_RS08315	23S rRNA (pseudouridine(1915)-N(3))-methyltransferase RlmH	0.22	17783
gdpP/khpB-1 Vs gdpP	1.40899	0.295855	>WP_021166171.1	OAS79_RS04060	thiol reductant ABC exporter subunit CydC	0.119	64477.2
gdpP/khpB-1 Vs gdpP	1.40817	0.0233132	>WP_011675132.1	OAS79_RS07235	MULTISPECIES: TetR/AcrR family transcriptional regulator	0.29	21583.2
gdpP/khpB-1 Vs gdpP	1.40703	0.0044781	>WP_021165554.1	OAS79_RS11375	MULTISPECIES: hypothetical protein	0.05	16142.6
gdpP/khpB-1 Vs gdpP	1.40577	0.00397643	>WP_011676631.1	OAS79_RS11690	MULTISPECIES: response regulator transcription factor	0.426	26654.3
gdpP/khpB-1 Vs gdpP	1.40044	0.00132774	>WP_011834603.1	OAS79_RS04555	MULTISPECIES: HPr(Ser) kinase/phosphatase	0.294	34653.9
gdpP/khpB-1 Vs gdpP	1.40031	0.00219445	>WP_283707384.1	OAS79_RS04145	M24 family metallopeptidase	0.247	39733.5
gdpP/khpB-1 Vs gdpP	1.39883	0.000931645	>WP_283707410.1	OAS79_RS05630	peptidylprolyl isomerase	0.123	30049
gdpP/khpB-1 Vs gdpP	1.39153	4.48435e-05	>WP_021165761.1	OAS79_RS07455	hypoxanthine phosphoribosyltransferase	0.421	20633.9
gdpP/khpB-1 Vs gdpP	1.39028	0.000615224	>WP_021165782.1	OAS79_RS06435	bis(5'-nucleosyl)-tetraphosphatase (symmetrical) YqeK	0.48	22421.6
gdpP/khpB-1 Vs gdpP	1.38996	0.00298678	>WP_021166119.1	OAS79_RS03625	ACP S-malonyltransferase	0.369	33419.5
gdpP/khpB-1 Vs gdpP	1.38974	0.00680046	>WP_011675716.1	OAS79_RS03800	50S ribosomal protein L9	0.333	16350.3
gdpP/khpB-1 Vs gdpP	1.38843	0.00312206	>WP_021165069.1	OAS79_RS09290	DNA replication/repair protein RecF	0.214	41642.6
gdpP/khpB-1 Vs gdpP	1.38804	4.69674e-05	>WP_004254608.1	OAS79_RS09005	MULTISPECIES: UMP kinase	0.403	25677.4
gdpP/khpB-1 Vs gdpP	1.38618	0.000521129	>WP_011675373.1	OAS79_RS05895	aminoacyl-tRNA deacylase	0.513	17507.3
gdpP/khpB-1 Vs gdpP	1.3858	0.0692659	>WP_021165778.1	OAS79_RS06460	NUDIX hydrolase	0.234	19185.4
gdpP/khpB-1 Vs gdpP	1.38535	0.341225	>WP_011675581.1	OAS79_RS04740	MULTISPECIES: 2-hydroxymuconate tautomerase	0.459	6755.82
gdpP/khpB-1 Vs gdpP	1.3847	0.00067923	>WP_021165191.1	OAS79_RS02215	permease-like cell division protein FtsX	0.203	34709.1
gdpP/khpB-1 Vs gdpP	1.38372	0.00309768	>WP_011676546.1	OAS79_RS11260	type I 3-dehydroquinate dehydratase	0.231	26269.2
gdpP/khpB-1 Vs gdpP	1.38309	0.134259	>WP_021165547.1	OAS79_RS11450	mannonate dehydratase	0.022	40757.5
gdpP/khpB-1 Vs gdpP	1.37836	0.0468296	>WP_021164964.1	OAS79_RS08285	tRNA1(Val) (adenine(37)-N6)-methyltransferase	0.172	28504.5
gdpP/khpB-1 Vs gdpP	1.37723	0.0185526	>WP_021165514.1	OAS79_RS11765	hydroxymethylglutaryl-CoA reductase, degradative	0.134	44909.9
gdpP/khpB-1 Vs gdpP	1.3755	0.0130594	>WP_021164805.1	OAS79_RS07745	DUF536 domain-containing protein	0.6	19204.8
gdpP/khpB-1 Vs gdpP	1.37516	0.0184288	>WP_011676559.1	OAS79_RS11190	hypothetical protein	0.052	22069.4
gdpP/khpB-1 Vs gdpP	1.37456	0.00153395	>WP_283707212.1	OAS79_RS11755	hydroxymethylglutaryl-CoA synthase	0.201	42628.3
gdpP/khpB-1 Vs gdpP	1.3733	0.314488	>WP_011676122.1	OAS79_RS01735	class A sortase	0.244	28076.3
gdpP/khpB-1 Vs gdpP	1.37125	0.221323	>WP_021037023.1	OAS79_RS02745	cell wall-active antibiotics response protein LiaF	0.172	23577.5
gdpP/khpB-1 Vs gdpP	1.36895	0.000573515	>WP_011676564.1	OAS79_RS11165	MULTISPECIES: uridine kinase	0.383	23753.9
gdpP/khpB-1 Vs gdpP	1.36802	0.00719812	>WP_014011509.1	OAS79_RS13760	MULTISPECIES: site-specific integrase	0.23	22613.2
gdpP/khpB-1 Vs gdpP	1.36547	0.000103315	>WP_021165323.1	OAS79_RS00865	segregation/condensation protein A	0.145	28575
gdpP/khpB-1 Vs gdpP	1.36459	0.0018677	>WP_021166109.1	OAS79_RS03510	NAD(P)-dependent oxidoreductase	0.395	23230.3
gdpP/khpB-1 Vs gdpP	1.36425	0.25093	>WP_014573205.1	OAS79_RS09455	phenolic acid decarboxylase	0.09	20845.6
gdpP/khpB-1 Vs gdpP	1.36408	7.27033e-08	>WP_021165110.1	OAS79_RS09625	class II fructose-bisphosphate aldolase	0.56	32059.6
gdpP/khpB-1 Vs gdpP	1.36338	0.000966398	>WP_021165869.1	OAS79_RS05815	iron-hydroxamate ABC transporter substrate-binding protein	0.409	34467.4
gdpP/khpB-1 Vs gdpP	1.36304	0.0232246	>WP_021165199.1	OAS79_RS02140	bifunctional 3,4-dihydroxy-2-butanone-4-phosphate synthase/GTP cyclohydrolase II	0.09	44551.6
gdpP/khpB-1 Vs gdpP	1.36234	0.000534428	>WP_014573309.1	OAS79_RS08725	GNAT family N-acetyltransferase	0.201	18573.8
gdpP/khpB-1 Vs gdpP	1.35925	0.00385548	>WP_021166002.1	OAS79_RS06920	RNA-binding cell elongation regulator Jag/EloR	0.355	33821.2
gdpP/khpB-1 Vs gdpP	1.35872	0.461361	>WP_031286486.1	OAS79_RS11580	glutamate 5-kinase	0.131	29734.2
gdpP/khpB-1 Vs gdpP	1.35736	3.9903e-05	>WP_031286496.1	OAS79_RS11220	M24 family metallopeptidase	0.564	39971.4
gdpP/khpB-1 Vs gdpP	1.35713	5.37343e-05	>WP_011675154.1	OAS79_RS07110	16S rRNA (uracil(1498)-N(3))-methyltransferase	0.336	27756
gdpP/khpB-1 Vs gdpP	1.35533	0.000721024	>WP_011675768.1	OAS79_RS04490	SPFH domain-containing protein	0.483	33286.6
gdpP/khpB-1 Vs gdpP	1.35317	8.30212e-06	>WP_015081735.1	OAS79_RS13140	MULTISPECIES: 6-phospho-beta-galactosidase	0.547	54033.3
gdpP/khpB-1 Vs gdpP	1.3531	0.00441604	>WP_011834277.1	OAS79_RS06665	dUTP diphosphatase	0.74	16791
gdpP/khpB-1 Vs gdpP	1.35124	0.0124738	>WP_011675739.1	OAS79_RS03645	mannose-6-phosphate isomerase, class I	0.441	35582.9
gdpP/khpB-1 Vs gdpP	1.35033	0.00578136	>WP_011675578.1	OAS79_RS04760	MULTISPECIES: HAD-IIB family hydrolase	0.425	28276.1
gdpP/khpB-1 Vs gdpP	1.34853	6.71684e-05	>WP_011835356.1	OAS79_RS02060	MULTISPECIES: redox-sensing transcriptional repressor Rex	0.449	24306.9
gdpP/khpB-1 Vs gdpP	1.34835	0.0349888	>WP_014573186.1	OAS79_RS09650	biotin--[acetyl-CoA-carboxylase] ligase	0.08	27969.9
gdpP/khpB-1 Vs gdpP	1.3474	0.00635867	>WP_014573028.1	OAS79_RS04435	transcription elongation factor GreA	0.558	17245.7
gdpP/khpB-1 Vs gdpP	1.34658	0.135433	>WP_283707406.1	OAS79_RS05375	MurR/RpiR family transcriptional regulator	0.109	28091.2
gdpP/khpB-1 Vs gdpP	1.34586	9.99314e-05	>WP_021213780.1	OAS79_RS09995	cell division protein FtsZ	0.578	44104.3
gdpP/khpB-1 Vs gdpP	1.34532	0.000511854	>WP_011675395.1	OAS79_RS05780	MULTISPECIES: phosphoglycerate mutase	0.661	26313.8
gdpP/khpB-1 Vs gdpP	1.34377	0.000486475	>WP_011676393.1	OAS79_RS03070	MULTISPECIES: GntR family transcriptional regulator	0.379	26759.6
gdpP/khpB-1 Vs gdpP	1.34158	0.0109207	>WP_011675849.1	OAS79_RS02790	MULTISPECIES: TetR/AcrR family transcriptional regulator	0.316	20780.8
gdpP/khpB-1 Vs gdpP	1.34062	0.00135885	>WP_011675718.1	OAS79_RS03785	phosphotransferase family protein	0.253	29595.9
gdpP/khpB-1 Vs gdpP	1.33744	0.470195	>WP_011677214.1	OAS79_RS08185	pantetheine-phosphate adenylyltransferase	0.163	19338.2
gdpP/khpB-1 Vs gdpP	1.33176	0.000194526	>WP_011676659.1	OAS79_RS11525	4-hydroxy-tetrahydrodipicolinate synthase	0.327	32228
gdpP/khpB-1 Vs gdpP	1.33144	0.918912	>WP_011675291.1	OAS79_RS06250	MULTISPECIES: YcjF family protein	0.095	24365.5
gdpP/khpB-1 Vs gdpP	1.3308	0.0740924	>WP_021165204.1	OAS79_RS02080	ATP-binding protein	0.129	49859.2
gdpP/khpB-1 Vs gdpP	1.33032	0.000736998	>WP_021164811.1	OAS79_RS07785	tRNA uridine-5-carboxymethylaminomethyl(34) synthesis GTPase MnmE	0.255	49813.2
gdpP/khpB-1 Vs gdpP	1.32937	0.151949	>WP_014567964.1	OAS79_RS13000	MULTISPECIES: hypothetical protein	0.297	8633.8
gdpP/khpB-1 Vs gdpP	1.32923	0.000102468	>WP_021166037.1	OAS79_RS06590	glucose-1-phosphate thymidylyltransferase RfbA	0.488	32071.6
gdpP/khpB-1 Vs gdpP	1.32887	0.0871722	>WP_011676241.1	OAS79_RS01625	L-lactate dehydrogenase	0.053	35046.9
gdpP/khpB-1 Vs gdpP	1.32785	0.00230129	>WP_283707374.1	OAS79_RS03270	nitroreductase family protein	0.358	24252.6
gdpP/khpB-1 Vs gdpP	1.32781	0.207988	>WP_014573544.1	OAS79_RS00145	MULTISPECIES: replication initiation protein	0.104	52453.2
gdpP/khpB-1 Vs gdpP	1.32495	0.00196388	>WP_014572825.1	OAS79_RS02725	peptidylprolyl isomerase	0.827	21691.3
gdpP/khpB-1 Vs gdpP	1.32492	0.992495	>WP_003331352.1	OAS79_RS12785	MULTISPECIES: DUF4298 domain-containing protein	0.092	11749.4
gdpP/khpB-1 Vs gdpP	1.32403	0.299164	>WP_021165982.1	OAS79_RS07145	GNAT family N-acetyltransferase	0.049	18407.3
gdpP/khpB-1 Vs gdpP	1.32143	0.000994837	>WP_011834623.1	OAS79_RS04450	MULTISPECIES: adenine phosphoribosyltransferase	0.282	18697.6
gdpP/khpB-1 Vs gdpP	1.3205	0.00038795	>WP_021165518.1	OAS79_RS11740	tRNA preQ1(34) S-adenosylmethionine ribosyltransferase-isomerase QueA	0.29	38949.3
gdpP/khpB-1 Vs gdpP	1.31851	5.91816e-05	>WP_283707205.1	OAS79_RS11215	cell division site-positioning protein MapZ family protein	0.417	72827.9
gdpP/khpB-1 Vs gdpP	1.31617	0.193654	>WP_021165510.1	OAS79_RS11820	CCA tRNA nucleotidyltransferase	0.065	46581.4
gdpP/khpB-1 Vs gdpP	1.31003	0.631051	>WP_011677248.1	OAS79_RS07975	MULTISPECIES: chorismate mutase	0.522	10821.3
gdpP/khpB-1 Vs gdpP	1.30563	0.377708	>WP_021166116.1	OAS79_RS03560	FAD-dependent oxidoreductase	0.148	59988.1
gdpP/khpB-1 Vs gdpP	1.30476	0.0687595	>WP_011676959.1	OAS79_RS09720	alkaline shock response membrane anchor protein AmaP	0.242	21413.4
gdpP/khpB-1 Vs gdpP	1.30267	0.00255482	>WP_011834629.1	OAS79_RS04410	ribosome hibernation-promoting factor, HPF/YfiA family	0.378	21314
gdpP/khpB-1 Vs gdpP	1.30124	0.305269	>WP_014572221.1	OAS79_RS10770	3-dehydroquinate synthase	0.132	39269.3
gdpP/khpB-1 Vs gdpP	1.30047	0.0159132	>WP_011675509.1	OAS79_RS05260	GNAT family N-acetyltransferase	0.145	19539.2
gdpP/khpB-1 Vs gdpP	1.30025	0.0128741	>WP_015081986.1	OAS79_RS06065	tRNA (adenosine(37)-N6)-threonylcarbamoyltransferase complex dimerization subunit type 1 TsaB	0.282	26463.1
gdpP/khpB-1 Vs gdpP	1.29789	0.0336428	>WP_021165981.1	OAS79_RS07150	replication-associated recombination protein A	0.165	46805.1
gdpP/khpB-1 Vs gdpP	1.29686	0.218633	>WP_011676354.1	OAS79_RS12320	MULTISPECIES: rRNA large subunit pseudouridine synthase E	0.226	20216.6
gdpP/khpB-1 Vs gdpP	1.29454	2.53884e-05	>WP_021165565.1	OAS79_RS11305	helix-turn-helix domain-containing protein	0.304	30995
gdpP/khpB-1 Vs gdpP	1.29127	0.945877	>WP_011676083.1	OAS79_RS01985	Nif3-like dinuclear metal center hexameric protein	0.097	28315.4
gdpP/khpB-1 Vs gdpP	1.29071	0.0236083	>WP_011677192.1	OAS79_RS08325	preprotein translocase subunit YajC	0.236	11988.8
gdpP/khpB-1 Vs gdpP	1.28978	0.107612	>WP_021165622.1	OAS79_RS10815	response regulator transcription factor	0.3	25520.4
gdpP/khpB-1 Vs gdpP	1.28795	0.000741392	>WP_011675482.1	OAS79_RS05405	superoxide dismutase	0.388	23280.9
gdpP/khpB-1 Vs gdpP	1.28766	0.232067	>WP_014572828.1	OAS79_RS02740	sensor histidine kinase	0.139	36818.4
gdpP/khpB-1 Vs gdpP	1.28653	0.00961736	>WP_011676114.1	OAS79_RS01800	MULTISPECIES: acetolactate decarboxylase	0.566	24874.8
gdpP/khpB-1 Vs gdpP	1.28612	0.295681	>WP_021165861.1	OAS79_RS05875	MULTISPECIES: MetQ/NlpA family ABC transporter substrate-binding protein	0.16	31550
gdpP/khpB-1 Vs gdpP	1.28382	0.0214576	>WP_021166358.1	OAS79_RS04420	CtsR family transcriptional regulator	0.318	17122.7
gdpP/khpB-1 Vs gdpP	1.28364	0.00710251	>WP_011834909.1	OAS79_RS11940	SDR family oxidoreductase	0.2	26695.5
gdpP/khpB-1 Vs gdpP	1.28126	0.00201287	>WP_003129948.1	OAS79_RS08550	MULTISPECIES: 50S ribosomal protein L5	0.772	20006.3
gdpP/khpB-1 Vs gdpP	1.27815	4.12637e-05	>WP_283707335.1	OAS79_RS00515	GNAT family N-acetyltransferase	0.096	15468.8
gdpP/khpB-1 Vs gdpP	1.2776	0.002804	>WP_011675089.1	OAS79_RS07480	MULTISPECIES: RNA-binding S4 domain-containing protein	0.191	10442.2
gdpP/khpB-1 Vs gdpP	1.27717	0.00482262	>WP_021036584.1	OAS79_RS06710	5-formyltetrahydrofolate cyclo-ligase	0.04	20592.7
gdpP/khpB-1 Vs gdpP	1.27701	0.0457849	>WP_011675859.1	OAS79_RS02720	CvfD/Ygs/GSP13 family RNA-binding post-transcriptional regulator	0.203	16457.9
gdpP/khpB-1 Vs gdpP	1.27663	0.0213114	>WP_031286167.1	OAS79_RS08180	16S rRNA (guanine(966)-N(2))-methyltransferase RsmD	0.061	19885.2
gdpP/khpB-1 Vs gdpP	1.27564	0.329682	>WP_011676147.1	OAS79_RS01205	MULTISPECIES: 1-(5-phosphoribosyl)-5-[(5-phosphoribosylamino)methylideneamino]imidazole-4-carboxamide isomerase	0.033	27398.4
gdpP/khpB-1 Vs gdpP	1.27539	0.250506	>WP_011676007.1	OAS79_RS02090	response regulator transcription factor	0.206	26027.8
gdpP/khpB-1 Vs gdpP	1.27451	0.00332325	>WP_021164979.1	OAS79_RS08405	metal ABC transporter solute-binding protein, Zn/Mn family	0.182	30980.7
gdpP/khpB-1 Vs gdpP	1.27353	0.00012567	>WP_021213999.1	OAS79_RS05490	chaperonin GroEL	0.661	57274.6
gdpP/khpB-1 Vs gdpP	1.27277	0.0130376	>WP_011675738.1	OAS79_RS03650	MULTISPECIES: 30S ribosome-binding factor RbfA	0.328	13417.2
gdpP/khpB-1 Vs gdpP	1.27233	0.0626283	>WP_021165921.1	OAS79_RS05280	beta-phosphoglucomutase	0.072	24092.5
gdpP/khpB-1 Vs gdpP	1.27168	0.35317	>WP_021165033.1	OAS79_RS09025	peptide-methionine (S)-S-oxide reductase MsrA	0.301	20066.2
gdpP/khpB-1 Vs gdpP	1.27145	0.133079	>WP_011669061.1	OAS79_RS00055	MULTISPECIES: plasmid mobilization protein	0.254	14279.4
gdpP/khpB-1 Vs gdpP	1.2712	1.5595e-06	>WP_283707176.1	OAS79_RS09980	23S rRNA (guanosine(2251)-2'-O)-methyltransferase RlmB	0.149	26385.5
gdpP/khpB-1 Vs gdpP	1.2712	0.0300332	>WP_021165339.1	OAS79_RS00975	hydroxyethylthiazole kinase	0.296	27105.2
gdpP/khpB-1 Vs gdpP	1.27057	0.00498941	>WP_002290553.1	OAS79_RS13120	MULTISPECIES: tagatose-6-phosphate kinase	0.397	33249.7
gdpP/khpB-1 Vs gdpP	1.26994	0.189533	>WP_011675127.1	OAS79_RS07260	phosphate acyltransferase PlsX	0.187	34876.2
gdpP/khpB-1 Vs gdpP	1.26864	0.000896285	>WP_011675881.1	OAS79_RS02490	phosphopentomutase	0.538	45803.8
gdpP/khpB-1 Vs gdpP	1.26679	0.000317015	>WP_011675652.1	OAS79_RS04140	MULTISPECIES: elongation factor P	0.362	20739.6
gdpP/khpB-1 Vs gdpP	1.26514	0.0199822	>WP_015082299.1	OAS79_RS02620	MarR family winged helix-turn-helix transcriptional regulator	0.292	17752.4
gdpP/khpB-1 Vs gdpP	1.26509	0.152026	>WP_011669105.1	OAS79_RS13095	MULTISPECIES: recombinase family protein	0.161	22398.8
gdpP/khpB-1 Vs gdpP	1.2638	0.0434468	>WP_014571972.1	OAS79_RS06215	DUF6036 family nucleotidyltransferase	0.104	20689.7
gdpP/khpB-1 Vs gdpP	1.2618	0.000241361	>WP_011675166.1	OAS79_RS07030	phosphoenolpyruvate--protein phosphotransferase	0.503	62516.6
gdpP/khpB-1 Vs gdpP	1.26036	0.00141508	>WP_021164853.1	OAS79_RS08240	septation ring formation regulator EzrA	0.474	66335.5
gdpP/khpB-1 Vs gdpP	1.2582	0.591543	>WP_283707278.1	OAS79_RS13535	MULTISPECIES: recombinase family protein	0.111	23397.6
gdpP/khpB-1 Vs gdpP	1.25788	0.118772	>WP_011669084.1	OAS79_RS00210	MULTISPECIES: cold-shock protein	0.894	7240.98
gdpP/khpB-1 Vs gdpP	1.25726	0.00139007	>WP_021165067.1	OAS79_RS09260	galactokinase	0.326	43769.7
gdpP/khpB-1 Vs gdpP	1.25685	0.197927	>WP_015082048.1	OAS79_RS05430	MULTISPECIES: MarR family winged helix-turn-helix transcriptional regulator	0.211	19337.2
gdpP/khpB-1 Vs gdpP	1.2556	0.000987704	>WP_021165129.1	OAS79_RS02665	ABC transporter ATP-binding protein	0.217	28205.1
gdpP/khpB-1 Vs gdpP	1.25529	0.0108074	>WP_011675766.1	OAS79_RS04500	tRNA (adenosine(37)-N6)-dimethylallyltransferase MiaA	0.153	33474.2
gdpP/khpB-1 Vs gdpP	1.25504	0.776956	>WP_011676084.1	OAS79_RS01980	iron-sulfur cluster biosynthesis family protein	0.223	13520.2
gdpP/khpB-1 Vs gdpP	1.25439	0.00284735	>WP_015082212.1	OAS79_RS03670	transcription termination factor NusA	0.524	42865.5
gdpP/khpB-1 Vs gdpP	1.25357	0.00619696	>WP_021165155.1	OAS79_RS02535	hypothetical protein	0.462	18801.4
gdpP/khpB-1 Vs gdpP	1.2529	0.89294	>WP_011676984.1	OAS79_RS09515	NUDIX hydrolase	0.054	21145.9
gdpP/khpB-1 Vs gdpP	1.25181	0.0264152	>WP_021165511.1	OAS79_RS11815	GNAT family N-acetyltransferase	0.144	20576.3
gdpP/khpB-1 Vs gdpP	1.2494	0.00847533	>WP_011676561.1	OAS79_RS11180	Cof-type HAD-IIB family hydrolase	0.284	29172.6
gdpP/khpB-1 Vs gdpP	1.24938	0.709872	>WP_021165499.1	OAS79_RS11890	ribulose-phosphate 3-epimerase	0.097	24037
gdpP/khpB-1 Vs gdpP	1.24745	0.00470748	>WP_011675459.1	OAS79_RS05520	MULTISPECIES: hypothetical protein	0.074	10601.2
gdpP/khpB-1 Vs gdpP	1.24633	0.000485332	>WP_021166040.1	OAS79_RS06570	dTDP-glucose 4,6-dehydratase	0.32	39674.1
gdpP/khpB-1 Vs gdpP	1.24534	0.0227689	>WP_011676272.1	OAS79_RS01480	MULTISPECIES: ribosome biogenesis GTP-binding protein YihA/YsxC	0.585	22460.7
gdpP/khpB-1 Vs gdpP	1.24504	0.0182217	>WP_011675719.1	OAS79_RS03780	MULTISPECIES: tRNA (guanosine(46)-N7)-methyltransferase TrmB	0.194	24878.4
gdpP/khpB-1 Vs gdpP	1.2437	0.160656	>WP_021164826.1	OAS79_RS07950	low molecular weight protein-tyrosine-phosphatase	0.421	16535.9
gdpP/khpB-1 Vs gdpP	1.24335	0.0346044	>WP_011675082.1	OAS79_RS07520	MULTISPECIES: DUF951 domain-containing protein	0.258	7555.1
gdpP/khpB-1 Vs gdpP	1.24295	0.000893107	>WP_011677247.1	OAS79_RS07980	MULTISPECIES: GAF domain-containing protein	0.241	18166.8
gdpP/khpB-1 Vs gdpP	1.24162	0.0052406	>WP_259688163.1	OAS79_RS12705	MULTISPECIES: hypothetical protein	0.822	15042.3
gdpP/khpB-1 Vs gdpP	1.2409	0.0706503	>WP_021165816.1	OAS79_RS06165	energy-coupling factor ABC transporter ATP-binding protein	0.072	30957.3
gdpP/khpB-1 Vs gdpP	1.24055	0.0117588	>WP_021165070.1	OAS79_RS09295	S4 domain-containing protein YaaA	0.333	13508.5
gdpP/khpB-1 Vs gdpP	1.23871	0.00118688	>WP_021165632.1	OAS79_RS02930	TlyA family RNA methyltransferase	0.19	29685.1
gdpP/khpB-1 Vs gdpP	1.23807	0.108078	>WP_011675494.1	OAS79_RS05335	diacylglycerol kinase family lipid kinase	0.222	37281.3
gdpP/khpB-1 Vs gdpP	1.23727	0.0414786	>WP_011675514.1	OAS79_RS05230	TIGR01440 family protein	0.189	19429.3
gdpP/khpB-1 Vs gdpP	1.23628	0.00668409	>WP_021165543.1	OAS79_RS11515	aspartate-semialdehyde dehydrogenase	0.26	39219.6
gdpP/khpB-1 Vs gdpP	1.23514	0.00987578	>WP_021164808.1	OAS79_RS07770	helix-turn-helix domain-containing protein	0.115	32455.5
gdpP/khpB-1 Vs gdpP	1.23302	0.482037	>WP_003132639.1	OAS79_RS08105	MULTISPECIES: DUF1912 family protein	0.366	9649.74
gdpP/khpB-1 Vs gdpP	1.23064	0.00125013	>WP_011676109.1	OAS79_RS01825	ammonia-dependent NAD(+) synthetase	0.259	30163.3
gdpP/khpB-1 Vs gdpP	1.23035	0.0285156	>WP_021164967.1	OAS79_RS08305	glycosyltransferase family 4 protein	0.084	37860.5
gdpP/khpB-1 Vs gdpP	1.23025	0.000817813	>WP_063283946.1	OAS79_RS11225	catabolite control protein A	0.307	36596.7
gdpP/khpB-1 Vs gdpP	1.22975	0.00201829	>WP_011675452.1	OAS79_RS05555	FMN-dependent NADH-azoreductase	0.468	21929
gdpP/khpB-1 Vs gdpP	1.22953	0.00826506	>WP_021166332.1	OAS79_RS04650	serine hydroxymethyltransferase	0.299	44825
gdpP/khpB-1 Vs gdpP	1.22814	0.113323	>WP_015082174.1	OAS79_RS04055	MarR family winged helix-turn-helix transcriptional regulator	0.363	34954.7
gdpP/khpB-1 Vs gdpP	1.22807	0.290356	>WP_259744753.1	OAS79_RS13800	MULTISPECIES: glycosyltransferase family 2 protein	0.193	37428.9
gdpP/khpB-1 Vs gdpP	1.22761	0.0645599	>WP_011676268.1	OAS79_RS01500	tRNA (cytidine(34)-2'-O)-methyltransferase	0.527	19827.3
gdpP/khpB-1 Vs gdpP	1.22723	0.00497784	>WP_011676087.1	OAS79_RS01965	DUF1934 domain-containing protein	0.333	15540.9
gdpP/khpB-1 Vs gdpP	1.22693	0.207275	>WP_021165403.1	OAS79_RS00745	M24 family metallopeptidase	0.076	52326.1
gdpP/khpB-1 Vs gdpP	1.22654	0.000316528	>WP_011834262.1	OAS79_RS06745	GTP-sensing pleiotropic transcriptional regulator CodY	0.695	29158.5
gdpP/khpB-1 Vs gdpP	1.22652	0.105096	>WP_011669100.1	OAS79_RS13130	MULTISPECIES: PTS lactose/cellobiose transporter subunit IIA	0.762	11489.2
gdpP/khpB-1 Vs gdpP	1.22584	0.203717	>WP_011677241.1	OAS79_RS08010	MULTISPECIES: single-stranded DNA-binding protein	0.572	18233
gdpP/khpB-1 Vs gdpP	1.22562	0.0115156	>WP_011835788.1	OAS79_RS09915	NUDIX hydrolase	0.536	22288.2
gdpP/khpB-1 Vs gdpP	1.22414	0.00192843	>WP_283707163.1	OAS79_RS09125	helix-turn-helix domain-containing protein	0.373	36707.4
gdpP/khpB-1 Vs gdpP	1.22404	0.125506	>WP_283707422.1	OAS79_RS06485	cell surface protein	0.169	65168.8
gdpP/khpB-1 Vs gdpP	1.21979	0.000763022	>WP_021166323.1	OAS79_RS04745	phosphopantothenate--cysteine ligase	0.277	25605.6
gdpP/khpB-1 Vs gdpP	1.21963	0.0344056	>WP_011675606.1	OAS79_RS04630	MULTISPECIES: phosphoserine phosphatase SerB	0.114	24080.9
gdpP/khpB-1 Vs gdpP	1.21924	0.048364	>WP_011677068.1	OAS79_RS09080	ABC transporter ATP-binding protein	0.133	28565.2
gdpP/khpB-1 Vs gdpP	1.21541	0.0420181	>WP_011676626.1	OAS79_RS11715	undecaprenyldiphospho-muramoylpentapeptide beta-N-acetylglucosaminyltransferase	0.101	39226.7
gdpP/khpB-1 Vs gdpP	1.21444	0.0159003	>WP_011676997.1	OAS79_RS09445	PadR family transcriptional regulator	0.659	21363.7
gdpP/khpB-1 Vs gdpP	1.21437	2.44359e-05	>WP_011676823.1	OAS79_RS10315	manganese-dependent inorganic pyrophosphatase	0.392	34112.4
gdpP/khpB-1 Vs gdpP	1.21194	0.0125248	>WP_021165989.1	OAS79_RS07040	3-deoxy-7-phosphoheptulonate synthase	0.409	39226.5
gdpP/khpB-1 Vs gdpP	1.21182	0.000112271	>WP_021165717.1	OAS79_RS09905	pyrroline-5-carboxylate reductase	0.433	28121.2
gdpP/khpB-1 Vs gdpP	1.21147	0.00011444	>WP_021166045.1	OAS79_RS06545	ABC transporter ATP-binding protein	0.28	44805.9
gdpP/khpB-1 Vs gdpP	1.20967	0.314902	>WP_011677117.1	OAS79_RS08815	CppA C-terminal domain-containing protein	0.158	29132.1
gdpP/khpB-1 Vs gdpP	1.20802	0.0644895	>WP_031286675.1	OAS79_RS06770	CoA-binding protein	0.322	16655.2
gdpP/khpB-1 Vs gdpP	1.20797	0.330509	>WP_021165524.1	OAS79_RS11665	metallophosphoesterase	0.036	31421.8
gdpP/khpB-1 Vs gdpP	1.2072	0.0118972	>WP_023349307.1	OAS79_RS00360	MULTISPECIES: hypothetical protein	0.196	18972.8
gdpP/khpB-1 Vs gdpP	1.20682	0.270894	>WP_014572202.1	OAS79_RS10645	ABC transporter ATP-binding protein	0.1	34766.9
gdpP/khpB-1 Vs gdpP	1.2066	0.0776022	>WP_283707350.1	OAS79_RS01450	deoxynucleoside kinase	0.071	24783.1
gdpP/khpB-1 Vs gdpP	1.20462	0.110909	>WP_021213965.1	OAS79_RS06555	glycosyltransferase family 2 protein	0.096	36516.4
gdpP/khpB-1 Vs gdpP	1.2032	0.186	>WP_021165781.1	OAS79_RS06440	nicotinate-nucleotide adenylyltransferase	0.121	22647.2
gdpP/khpB-1 Vs gdpP	1.20259	0.0774471	>WP_021165509.1	OAS79_RS11830	hypothetical protein	0.331	18379.2
gdpP/khpB-1 Vs gdpP	1.20131	0.71341	>WP_021165138.1	OAS79_RS02610	DUF4811 domain-containing protein	0.138	26791.2
gdpP/khpB-1 Vs gdpP	1.19814	0.0149682	>WP_021165593.1	OAS79_RS11040	PTS sugar transporter subunit IIB	0.325	35111.5
gdpP/khpB-1 Vs gdpP	1.19688	0.0197399	>WP_031286591.1	OAS79_RS06195	anaerobic ribonucleoside-triphosphate reductase activating protein	0.178	25193.6
gdpP/khpB-1 Vs gdpP	1.19672	0.156081	>WP_063283951.1	OAS79_RS08150	YkgJ family cysteine cluster protein	0.173	19732.9
gdpP/khpB-1 Vs gdpP	1.19448	0.0441085	>WP_002355386.1	OAS79_RS00280	MULTISPECIES: cysteine hydrolase	0.411	23300.3
gdpP/khpB-1 Vs gdpP	1.19446	0.0018283	>WP_011675319.1	OAS79_RS06110	MULTISPECIES: 30S ribosomal protein S4	0.798	23196.6
gdpP/khpB-1 Vs gdpP	1.19443	0.975614	>WP_014573386.1	OAS79_RS08070	recombination regulator RecX	0.093	31049.2
gdpP/khpB-1 Vs gdpP	1.19401	0.115127	>WP_021164838.1	OAS79_RS08095	GNAT family N-acetyltransferase	0.197	19802.5
gdpP/khpB-1 Vs gdpP	1.19394	0.274772	>WP_003131683.1	OAS79_RS05930	MULTISPECIES: YdbC family protein	0.236	8404.6
gdpP/khpB-1 Vs gdpP	1.19185	0.00195249	>WP_021166001.1	OAS79_RS06925	YidC/Oxa1 family membrane protein insertase	0.112	30296.4
gdpP/khpB-1 Vs gdpP	1.19157	0.0954315	>WP_031286631.1	OAS79_RS05240	bifunctional hydroxymethylpyrimidine kinase/phosphomethylpyrimidine kinase	0.202	28823.2
gdpP/khpB-1 Vs gdpP	1.19094	0.792256	>WP_011676095.1	OAS79_RS01915	nucleotidyltransferase family protein	0.156	22782.7
gdpP/khpB-1 Vs gdpP	1.18803	0.330354	>WP_011675091.1	OAS79_RS07470	MULTISPECIES: hypothetical protein	0.28	12413
gdpP/khpB-1 Vs gdpP	1.18656	0.314538	>WP_021165525.1	OAS79_RS11660	arsenate reductase (thioredoxin)	0.172	15125.2
gdpP/khpB-1 Vs gdpP	1.18532	0.000398433	>WP_011675961.1	OAS79_RS02335	1-phosphofructokinase	0.361	33627.2
gdpP/khpB-1 Vs gdpP	1.18444	0.0229399	>WP_021165754.1	OAS79_RS07525	helicase-exonuclease AddAB subunit AddA	0.174	138983
gdpP/khpB-1 Vs gdpP	1.18411	0.00600474	>WP_031286348.1	OAS79_RS02285	Crp/Fnr family transcriptional regulator	0.303	24600.6
gdpP/khpB-1 Vs gdpP	1.18336	0.00018319	>WP_021166349.1	OAS79_RS04495	hypothetical protein	0.437	25756.3
gdpP/khpB-1 Vs gdpP	1.18127	0.0672443	>WP_021165874.1	OAS79_RS05765	penicillin-binding transpeptidase domain-containing protein	0.086	77862.6
gdpP/khpB-1 Vs gdpP	1.17997	0.0191688	>WP_011835213.1	OAS79_RS01495	dihydrofolate reductase	0.399	19803.7
gdpP/khpB-1 Vs gdpP	1.17933	0.431645	>WP_021166015.1	OAS79_RS06800	hypothetical protein	0.008	94740.6
gdpP/khpB-1 Vs gdpP	1.17704	0.0245733	>WP_010905193.1	OAS79_RS06580	MULTISPECIES: dTDP-4-dehydrorhamnose 3,5-epimerase family protein	0.604	22357.2
gdpP/khpB-1 Vs gdpP	1.17698	0.51409	>WP_021165198.1	OAS79_RS02145	riboflavin synthase	0.219	23394.9
gdpP/khpB-1 Vs gdpP	1.17547	0.525433	>WP_011676389.1	OAS79_RS03050	putative DNA-binding protein	0.351	13532.2
gdpP/khpB-1 Vs gdpP	1.17534	0.02573	>WP_011675396.1	OAS79_RS05775	alkyl hydroperoxide reductase subunit C	0.235	20849.5
gdpP/khpB-1 Vs gdpP	1.17509	0.0102608	>WP_011834433.1	OAS79_RS05655	MULTISPECIES: CYTH domain-containing protein	0.289	22990.3
gdpP/khpB-1 Vs gdpP	1.17292	0.135712	>WP_021165767.1	OAS79_RS07385	alpha/beta hydrolase	0.154	29292.6
gdpP/khpB-1 Vs gdpP	1.17223	0.074049	>WP_021165432.1	OAS79_RS12425	polyprenyl synthetase family protein	0.135	35506.7
gdpP/khpB-1 Vs gdpP	1.17127	0.145884	>WP_283707329.1	OAS79_RS00365	MULTISPECIES: helix-turn-helix domain-containing protein	0.2	17770.6
gdpP/khpB-1 Vs gdpP	1.17092	0.0324258	>WP_023349284.1	OAS79_RS00465	MULTISPECIES: AraC family transcriptional regulator	0.036	31994.2
gdpP/khpB-1 Vs gdpP	1.17062	0.174575	>WP_283707421.1	OAS79_RS06455	GTPase HflX	0.188	46755.6
gdpP/khpB-1 Vs gdpP	1.16749	0.00139639	>WP_015082981.1	OAS79_RS07755	MULTISPECIES: zinc ribbon domain-containing protein YjdM	0.158	12406.2
gdpP/khpB-1 Vs gdpP	1.16739	0.614395	>WP_011675241.1	OAS79_RS06640	MULTISPECIES: polyprenyl synthetase family protein	0.141	36391
gdpP/khpB-1 Vs gdpP	1.16623	0.00598829	>WP_011675568.1	OAS79_RS04825	ATP-dependent Clp protease ATP-binding subunit	0.286	83194
gdpP/khpB-1 Vs gdpP	1.16292	0.0182454	>WP_021165426.1	OAS79_RS12475	L-lactate dehydrogenase	0.329	35049.8
gdpP/khpB-1 Vs gdpP	1.15972	0.0757395	>WP_021165316.1	OAS79_RS00775	ribosome biogenesis GTPase YlqF	0.142	32157.4
gdpP/khpB-1 Vs gdpP	1.15946	0.028631	>WP_011834348.1	OAS79_RS06235	S-ribosylhomocysteine lyase	0.519	17604.9
gdpP/khpB-1 Vs gdpP	1.1578	0.528037	>WP_041931929.1	OAS79_RS13105	MULTISPECIES: DeoR/GlpR family DNA-binding transcription regulator	0.322	28574.9
gdpP/khpB-1 Vs gdpP	1.15771	0.0561472	>WP_011675157.1	OAS79_RS07090	D-aminoacyl-tRNA deacylase	0.192	16715.2
gdpP/khpB-1 Vs gdpP	1.157	0.711756	>WP_021166420.1	OAS79_RS12985	MULTISPECIES: RepB family plasmid replication initiator protein	0.061	46376.2
gdpP/khpB-1 Vs gdpP	1.1565	0.00959964	>WP_011676390.1	OAS79_RS03055	MULTISPECIES: response regulator transcription factor	0.335	27273.2
gdpP/khpB-1 Vs gdpP	1.15572	0.00652018	>WP_021165983.1	OAS79_RS07135	ABC-F family ATP-binding cassette domain-containing protein	0.379	58287.4
gdpP/khpB-1 Vs gdpP	1.15555	0.00181383	>WP_031286545.1	OAS79_RS09875	glycosyltransferase family 2 protein	0.183	35446.1
gdpP/khpB-1 Vs gdpP	1.1554	0.222701	>WP_011677098.1	OAS79_RS08925	MULTISPECIES: Dps family protein	0.797	16608.8
gdpP/khpB-1 Vs gdpP	1.15514	0.00591885	>WP_021164832.1	OAS79_RS08020	metallophosphoesterase	0.234	29397.8
gdpP/khpB-1 Vs gdpP	1.15503	0.172342	>WP_021166362.1	OAS79_RS04300	class I adenylate-forming enzyme family protein	0.176	57470.5
gdpP/khpB-1 Vs gdpP	1.15467	0.0846053	>WP_011675593.1	OAS79_RS04695	MULTISPECIES: thymidine kinase	0.09	21411.9
gdpP/khpB-1 Vs gdpP	1.15355	0.0386269	>WP_283707173.1	OAS79_RS09265	UDP-glucose--hexose-1-phosphate uridylyltransferase	0.136	56242.6
gdpP/khpB-1 Vs gdpP	1.15283	0.0567385	>WP_011675911.1	OAS79_RS03595	acetyl-CoA carboxylase, carboxyltransferase subunit beta	0.278	31781.9
gdpP/khpB-1 Vs gdpP	1.15237	0.105506	>WP_011676870.1	OAS79_RS10055	MULTISPECIES: universal stress protein	0.552	16056.2
gdpP/khpB-1 Vs gdpP	1.15116	0.00566852	>WP_003131736.1	OAS79_RS13150	MULTISPECIES: aldose 1-epimerase family protein	0.381	34612.1
gdpP/khpB-1 Vs gdpP	1.15107	0.0868467	>WP_021165703.1	OAS79_RS10020	DivIVA domain-containing protein	0.823	35320.8
gdpP/khpB-1 Vs gdpP	1.14929	0.00214602	>WP_011675219.1	OAS79_RS06750	pyridoxal phosphate-dependent aminotransferase	0.116	45481.3
gdpP/khpB-1 Vs gdpP	1.14827	0.11267	>WP_231101568.1	OAS79_RS06830	TetR/AcrR family transcriptional regulator	0.368	20934
gdpP/khpB-1 Vs gdpP	1.14806	0.0674337	>WP_011675346.1	OAS79_RS06060	MULTISPECIES: ribosomal protein S18-alanine N-acetyltransferase	0.111	21615.8
gdpP/khpB-1 Vs gdpP	1.14639	0.402376	>WP_283707394.1	OAS79_RS04445	DNA-directed RNA polymerase subunit delta	0.54	21657.1
gdpP/khpB-1 Vs gdpP	1.14537	0.388572	>WP_021165937.1	OAS79_RS07325	DNA repair protein RecO	0.072	28749.9
gdpP/khpB-1 Vs gdpP	1.14339	0.202573	>WP_011676089.1	OAS79_RS01950	MULTISPECIES: ribosomal-processing cysteine protease Prp	0.081	12216.9
gdpP/khpB-1 Vs gdpP	1.14288	0.0273223	>WP_021165787.1	OAS79_RS06400	uracil-DNA glycosylase	0.274	24655.2
gdpP/khpB-1 Vs gdpP	1.13975	0.00899166	>WP_014573181.1	OAS79_RS09705	VOC family protein	0.305	17730.3
gdpP/khpB-1 Vs gdpP	1.13941	0.0796927	>WP_011675556.1	OAS79_RS04985	MULTISPECIES: transcriptional regulator Spx	0.523	14872.1
gdpP/khpB-1 Vs gdpP	1.13867	0.0247385	>WP_283707306.1	OAS79_RS13835	MULTISPECIES: tyrosine-protein phosphatase	0.319	28441.6
gdpP/khpB-1 Vs gdpP	1.1376	0.0897325	>WP_015082602.1	OAS79_RS03460	TetR/AcrR family transcriptional regulator	0.159	20830.7
gdpP/khpB-1 Vs gdpP	1.13688	0.193298	>WP_011835375.1	OAS79_RS02155	magnesium transporter CorA family protein	0.033	34825
gdpP/khpB-1 Vs gdpP	1.13485	0.964131	>WP_011675221.1	OAS79_RS06740	MULTISPECIES: Asp-tRNA(Asn)/Glu-tRNA(Gln) amidotransferase subunit GatC	0.396	11243.7
gdpP/khpB-1 Vs gdpP	1.13244	0.242297	>WP_011676195.1	OAS79_RS00920	MULTISPECIES: 50S ribosomal protein L10	0.86	18115.7
gdpP/khpB-1 Vs gdpP	1.13168	0.317104	>WP_011677170.1	OAS79_RS08445	PBP1A family penicillin-binding protein	0.07	81995.1
gdpP/khpB-1 Vs gdpP	1.13004	0.862363	>WP_011676738.1	OAS79_RS10835	shikimate kinase	0.111	18513.3
gdpP/khpB-1 Vs gdpP	1.12853	0.771376	>WP_011676184.1	OAS79_RS01005	MULTISPECIES: D-alanine--poly(phosphoribitol) ligase subunit DltC	0.392	9126.18
gdpP/khpB-1 Vs gdpP	1.12643	0.0604631	>WP_011676410.1	OAS79_RS03170	GntR family transcriptional regulator BusR	0.422	23133.2
gdpP/khpB-1 Vs gdpP	1.12494	0.0179441	>WP_021165519.1	OAS79_RS11720	cell division protein FtsQ/DivIB	0.149	43444.9
gdpP/khpB-1 Vs gdpP	1.12462	0.0690212	>WP_011834452.1	OAS79_RS05540	MULTISPECIES: hypothetical protein	0.417	18263.5
gdpP/khpB-1 Vs gdpP	1.1246	0.256025	>WP_259742974.1	OAS79_RS12805	MULTISPECIES: single-stranded DNA-binding protein	0.265	16999.8
gdpP/khpB-1 Vs gdpP	1.1245	0.17111	>WP_011835521.1	OAS79_RS12170	CopY/TcrY family copper transport repressor	0.185	17239
gdpP/khpB-1 Vs gdpP	1.12362	0.381327	>WP_011669102.1	OAS79_RS13115	MULTISPECIES: galactose-6-phosphate isomerase subunit LacB	0.526	18926.5
gdpP/khpB-1 Vs gdpP	1.12269	0.136901	>WP_011677154.1	OAS79_RS08570	MULTISPECIES: 50S ribosomal protein L6	0.5	19298.3
gdpP/khpB-1 Vs gdpP	1.1218	0.141614	>WP_011675901.1	OAS79_RS02385	histidine phosphatase family protein	0.108	25527.7
gdpP/khpB-1 Vs gdpP	1.1218	0.885247	>WP_228763850.1	OAS79_RS07355	GNAT family N-acetyltransferase	0.237	16080.4
gdpP/khpB-1 Vs gdpP	1.12138	0.57733	>WP_283707363.1	OAS79_RS02410	endonuclease/exonuclease/phosphatase family protein	0.139	40217.2
gdpP/khpB-1 Vs gdpP	1.12093	0.0282188	>WP_003131447.1	OAS79_RS13740	MULTISPECIES: protein adenylyltransferase Fic	0.555	23352.5
gdpP/khpB-1 Vs gdpP	1.12082	0.68026	>WP_011676092.1	OAS79_RS01930	NUDIX hydrolase	0.055	18453.9
gdpP/khpB-1 Vs gdpP	1.12019	0.125104	>WP_014572788.1	OAS79_RS02430	thioredoxin-disulfide reductase	0.315	33851.4
gdpP/khpB-1 Vs gdpP	1.12009	0.00102973	>WP_011677079.1	OAS79_RS09020	S1 RNA-binding domain-containing protein	0.425	32287.8
gdpP/khpB-1 Vs gdpP	1.11906	0.283679	>WP_011675679.1	OAS79_RS04015	MULTISPECIES: zinc ribbon domain-containing protein	0.097	8172.12
gdpP/khpB-1 Vs gdpP	1.11831	0.0775737	>WP_011675783.1	OAS79_RS12160	MULTISPECIES: L-serine ammonia-lyase, iron-sulfur-dependent subunit beta	0.296	24305.1
gdpP/khpB-1 Vs gdpP	1.11753	0.0392292	>WP_021165112.1	OAS79_RS09635	DUF4097 family beta strand repeat-containing protein	0.457	40903.8
gdpP/khpB-1 Vs gdpP	1.11519	0.0146203	>WP_031286612.1	OAS79_RS05755	D-alanine--D-alanine ligase	0.321	38622.9
gdpP/khpB-1 Vs gdpP	1.11509	0.145879	>WP_011834952.1	OAS79_RS03290	VIT family protein	0.122	24318.3
gdpP/khpB-1 Vs gdpP	1.11506	0.234147	>WP_021164824.1	OAS79_RS07935	DNA mismatch repair endonuclease MutL	0.268	73759.9
gdpP/khpB-1 Vs gdpP	1.11428	0.435799	>WP_021165614.1	OAS79_RS10865	diacylglycerol/lipid kinase family protein	0.082	34177.4
gdpP/khpB-1 Vs gdpP	1.1136	0.0360922	>WP_021166117.1	OAS79_RS03585	cystathionine gamma-synthase	0.268	41091.8
gdpP/khpB-1 Vs gdpP	1.11347	0.410683	>WP_021165114.1	OAS79_RS09645	PspC domain-containing protein	0.058	18361.4
gdpP/khpB-1 Vs gdpP	1.11337	0.439913	>WP_011675915.1	OAS79_RS03575	MULTISPECIES: CsbD family protein	0.696	8535.59
gdpP/khpB-1 Vs gdpP	1.11186	0.0142249	>WP_011676271.1	OAS79_RS01485	ATP-dependent Clp protease ATP-binding subunit ClpX	0.309	45852.7
gdpP/khpB-1 Vs gdpP	1.11138	0.0542946	>WP_259688166.1	OAS79_RS12715	replication protein	0.297	22659.5
gdpP/khpB-1 Vs gdpP	1.11047	0.0132005	>WP_021166363.1	OAS79_RS04295	magnesium transporter CorA family protein	0.121	36118.3
gdpP/khpB-1 Vs gdpP	1.11031	0.00208643	>WP_011677265.1	OAS79_RS07875	molecular chaperone DnaJ	0.396	40744.3
gdpP/khpB-1 Vs gdpP	1.10938	0.226499	>WP_011676595.1	OAS79_RS11790	ribosome maturation factor RimM	0.316	19649.3
gdpP/khpB-1 Vs gdpP	1.1088	0.3848	>WP_014572252.1	OAS79_RS11060	LCP family protein	0.203	52195.8
gdpP/khpB-1 Vs gdpP	1.10715	0.10919	>WP_021165809.1	OAS79_RS06220	cysteine hydrolase family protein	0.306	18905.5
gdpP/khpB-1 Vs gdpP	1.10388	0.312482	>WP_283707246.1	OAS79_RS12840	hypothetical protein	0.056	37897.2
gdpP/khpB-1 Vs gdpP	1.10334	0.326583	>WP_021165893.1	OAS79_RS05545	cation:proton antiporter	0.072	76218.6
gdpP/khpB-1 Vs gdpP	1.10236	0.845363	>WP_021165924.1	OAS79_RS05225	pyridoxal-phosphate-dependent aminotransferase family protein	0.048	42224.7
gdpP/khpB-1 Vs gdpP	1.10207	0.99576	>WP_172692774.1	OAS79_RS13880	MULTISPECIES: LCP family protein	0.34	33800.8
gdpP/khpB-1 Vs gdpP	1.10139	0.109652	>WP_228763971.1	OAS79_RS06845	hypothetical protein	0.07	11701.9
gdpP/khpB-1 Vs gdpP	1.10129	0.0223902	>WP_021165669.1	OAS79_RS10360	UDP-N-acetylmuramoyl-L-alanyl-D-glutamate--2,6-diaminopimelate ligase	0.257	54155.4
gdpP/khpB-1 Vs gdpP	1.10118	0.701372	>WP_046780980.1	OAS79_RS09185	phage major capsid protein	0.126	45835.5
gdpP/khpB-1 Vs gdpP	1.10025	0.380676	>WP_011677081.1	OAS79_RS09010	MULTISPECIES: ribosome recycling factor	0.611	20801.9
gdpP/khpB-1 Vs gdpP	1.09814	0.24905	>WP_014572129.1	OAS79_RS10225	thiamine diphosphokinase	0.081	23451.2
gdpP/khpB-1 Vs gdpP	1.09786	0.00484076	>WP_011675741.1	OAS79_RS03635	beta-ketoacyl-ACP synthase III	0.271	34875.4
gdpP/khpB-1 Vs gdpP	1.09764	0.265838	>WP_011675357.1	OAS79_RS05975	peroxiredoxin	0.362	17458.8
gdpP/khpB-1 Vs gdpP	1.09442	0.0270983	>WP_011675933.1	OAS79_RS12020	bifunctional glutamate N-acetyltransferase/amino-acid acetyltransferase ArgJ	0.018	42499.1
gdpP/khpB-1 Vs gdpP	1.09298	0.375994	>WP_011675974.1	OAS79_RS02265	MULTISPECIES: DNA-binding protein WhiA	0.174	34547.7
gdpP/khpB-1 Vs gdpP	1.09233	0.0539442	>WP_283707193.1	OAS79_RS10565	hypothetical protein	0.174	22785.4
gdpP/khpB-1 Vs gdpP	1.09184	0.361832	>WP_011675393.1	OAS79_RS05785	MULTISPECIES: VOC family protein	0.315	15533.5
gdpP/khpB-1 Vs gdpP	1.0909	0.0161266	>WP_011834883.1	OAS79_RS11800	DUF1149 family protein	0.1	15041.9
gdpP/khpB-1 Vs gdpP	1.0903	0.773473	>WP_021165165.1	OAS79_RS02470	ASCH domain-containing protein	0.264	16936.9
gdpP/khpB-1 Vs gdpP	1.09019	0.195936	>WP_011677264.1	OAS79_RS07880	MULTISPECIES: YqeG family HAD IIIA-type phosphatase	0.194	20281.6
gdpP/khpB-1 Vs gdpP	1.08978	0.812318	>WP_080562021.1	OAS79_RS08125	winged helix-turn-helix transcriptional regulator	0.103	11391.2
gdpP/khpB-1 Vs gdpP	1.08946	0.606855	>WP_061778247.1	OAS79_RS11585	glutamate-5-semialdehyde dehydrogenase	0.208	45207.7
gdpP/khpB-1 Vs gdpP	1.08934	0.390427	>WP_011675893.1	OAS79_RS02425	MULTISPECIES: preprotein translocase subunit SecG	0.098	9040.85
gdpP/khpB-1 Vs gdpP	1.08888	0.203802	>WP_010905107.1	OAS79_RS07175	MULTISPECIES: 50S ribosomal protein L32	0.421	6662.56
gdpP/khpB-1 Vs gdpP	1.08821	0.0446332	>WP_283707357.1	OAS79_RS02185	DNA topoisomerase IV subunit B	0.132	71568.1
gdpP/khpB-1 Vs gdpP	1.08741	0.231288	>WP_011675960.1	OAS79_RS02340	DeoR/GlpR family DNA-binding transcription regulator	0.399	25812.5
gdpP/khpB-1 Vs gdpP	1.08712	0.00293696	>WP_011676972.1	OAS79_RS09655	SAM-dependent methyltransferase	0.275	45383.6
gdpP/khpB-1 Vs gdpP	1.08614	0.40691	>WP_011675268.1	OAS79_RS06410	YebC/PmpR family DNA-binding transcriptional regulator	0.382	25766.8
gdpP/khpB-1 Vs gdpP	1.08564	0.342402	>WP_011676280.1	OAS79_RS01440	homoserine kinase	0.118	31893.7
gdpP/khpB-1 Vs gdpP	1.08473	0.318257	>WP_015082109.1	OAS79_RS04975	MULTISPECIES: inositol monophosphatase family protein	0.17	29453.6
gdpP/khpB-1 Vs gdpP	1.08446	0.12661	>WP_003129876.1	OAS79_RS07615	MULTISPECIES: 30S ribosomal protein S7	0.677	17683.4
gdpP/khpB-1 Vs gdpP	1.08424	0.625297	>WP_283707160.1	OAS79_RS09045	50S ribosomal protein L11	0.333	14701.3
gdpP/khpB-1 Vs gdpP	1.08422	0.101347	>WP_014573303.1	OAS79_RS08750	glutamate--tRNA ligase	0.41	55381.6
gdpP/khpB-1 Vs gdpP	1.0839	0.384638	>WP_283707359.1	OAS79_RS02270	gluconeogenesis factor YvcK family protein	0.22	35748.7
gdpP/khpB-1 Vs gdpP	1.08372	0.37576	>WP_124156022.1	OAS79_RS13705	MULTISPECIES: plasmid mobilization protein	0.301	14745
gdpP/khpB-1 Vs gdpP	1.08364	0.270068	>WP_283707352.1	OAS79_RS01640	hypothetical protein	0.148	24990.5
gdpP/khpB-1 Vs gdpP	1.08362	0.136868	>WP_003132002.1	OAS79_RS07910	MULTISPECIES: hypothetical protein	0.309	8266.39
gdpP/khpB-1 Vs gdpP	1.08332	0.70346	>WP_011675198.1	OAS79_RS06855	TetR/AcrR family transcriptional regulator	0.287	21352.4
gdpP/khpB-1 Vs gdpP	1.08295	0.391926	>WP_021165512.1	OAS79_RS11810	4-hydroxy-tetrahydrodipicolinate reductase	0.185	28689
gdpP/khpB-1 Vs gdpP	1.08166	0.0118526	>WP_011675807.1	OAS79_RS03005	MULTISPECIES: ABC transporter ATP-binding protein	0.161	34260.3
gdpP/khpB-1 Vs gdpP	1.08116	0.250705	>WP_283707162.1	OAS79_RS09115	hypothetical protein	0.625	7662.02
gdpP/khpB-1 Vs gdpP	1.08083	0.154895	>WP_021165690.1	OAS79_RS10140	MULTISPECIES: translation initiation factor IF-3	0.171	18693
gdpP/khpB-1 Vs gdpP	1.08004	0.402833	>WP_021165197.1	OAS79_RS02170	PolC-type DNA polymerase III	0.271	32045.3
gdpP/khpB-1 Vs gdpP	1.07968	0.486913	>WP_011675239.1	OAS79_RS06650	MULTISPECIES: 23S rRNA (adenine(2503)-C(2))-methyltransferase RlmN	0.214	41682.8
gdpP/khpB-1 Vs gdpP	1.07919	0.145407	>WP_021036625.1	OAS79_RS06380	MULTISPECIES: TetR/AcrR family transcriptional regulator	0.11	21240.1
gdpP/khpB-1 Vs gdpP	1.07871	0.416082	>WP_021214214.1	OAS79_RS11240	endonuclease MutS2	0.183	87300.3
gdpP/khpB-1 Vs gdpP	1.07869	0.238715	>WP_283707344.1	OAS79_RS00870	SMC-Scp complex subunit ScpB	0.34	21202.9
gdpP/khpB-1 Vs gdpP	1.07775	0.640387	>WP_011676368.1	OAS79_RS12280	glutathione peroxidase	0.395	17941.5
gdpP/khpB-1 Vs gdpP	1.07773	0.040845	>WP_011677002.1	OAS79_RS09420	Hsp33 family molecular chaperone HslO	0.149	31648
gdpP/khpB-1 Vs gdpP	1.07769	0.0167843	>WP_021166086.1	OAS79_RS03370	glutamine-hydrolyzing GMP synthase	0.466	56848.7
gdpP/khpB-1 Vs gdpP	1.07725	0.498679	>WP_011675760.1	OAS79_RS04540	MULTISPECIES: YtxH domain-containing protein	0.774	20576.8
gdpP/khpB-1 Vs gdpP	1.07665	0.320016	>WP_011675953.1	OAS79_RS12130	alpha/beta fold hydrolase	0.041	30579.7
gdpP/khpB-1 Vs gdpP	1.07539	0.00348303	>WP_021165762.1	OAS79_RS07450	ATP-dependent zinc metalloprotease FtsH	0.342	75569.7
gdpP/khpB-1 Vs gdpP	1.07495	0.831892	>WP_014572089.1	OAS79_RS09930	hypothetical protein	0.114	18436
gdpP/khpB-1 Vs gdpP	1.07491	0.0407762	>WP_011676003.1	OAS79_RS02110	RluA family pseudouridine synthase	0.186	33515.4
gdpP/khpB-1 Vs gdpP	1.0747	0.0758229	>WP_011675184.1	OAS79_RS06935	TetR/AcrR family transcriptional regulator	0.183	22009.2
gdpP/khpB-1 Vs gdpP	1.07399	0.509627	>WP_003131727.1	OAS79_RS13110	MULTISPECIES: galactose-6-phosphate isomerase subunit LacA	0.482	15236.5
gdpP/khpB-1 Vs gdpP	1.07251	0.150493	>WP_283707398.1	OAS79_RS04750	phosphopantothenoylcysteine decarboxylase	0.326	19450.6
gdpP/khpB-1 Vs gdpP	1.07238	0.111531	>WP_021166034.1	OAS79_RS06610	DAK2 domain-containing protein	0.327	59698.8
gdpP/khpB-1 Vs gdpP	1.07134	0.375307	>WP_011676353.1	OAS79_RS12325	TPM domain-containing protein	0.146	29300.5
gdpP/khpB-1 Vs gdpP	1.07092	0.00782484	>WP_283707308.1	OAS79_RS13845	MULTISPECIES: Wzz/FepE/Etk N-terminal domain-containing protein	0.127	28315.6
gdpP/khpB-1 Vs gdpP	1.07021	0.876823	>WP_283707230.1	OAS79_RS12625	type II toxin-antitoxin system RnlB family antitoxin	0.056	13946.1
gdpP/khpB-1 Vs gdpP	1.06992	0.203597	>WP_021165852.1	OAS79_RS05940	multidrug efflux ABC transporter LmrCD subunit D	0.083	74014.8
gdpP/khpB-1 Vs gdpP	1.0688	0.620841	>WP_011675922.1	OAS79_RS03535	exodeoxyribonuclease III	0.323	32292.5
gdpP/khpB-1 Vs gdpP	1.06864	0.813349	>WP_011676846.1	OAS79_RS10190	MULTISPECIES: DUF5590 domain-containing protein	0.19	16214
gdpP/khpB-1 Vs gdpP	1.06854	0.138335	>WP_014573377.1	OAS79_RS08130	NAD(P)H-binding protein	0.196	30390.4
gdpP/khpB-1 Vs gdpP	1.06833	0.801533	>WP_011676817.1	OAS79_RS10345	DNA helicase RecQ	0.078	66727.6
gdpP/khpB-1 Vs gdpP	1.06737	0.0336127	>WP_014573258.1	OAS79_RS08995	acetate kinase	0.129	43178.4
gdpP/khpB-1 Vs gdpP	1.06704	0.0308269	>WP_283707307.1	OAS79_RS13840	MULTISPECIES: polysaccharide biosynthesis tyrosine autokinase	0.307	25075.6
gdpP/khpB-1 Vs gdpP	1.06641	0.00415909	>WP_021166053.1	OAS79_RS06495	UDP-galactopyranose mutase	0.205	44090.5
gdpP/khpB-1 Vs gdpP	1.06447	0.838828	>WP_003132501.1	OAS79_RS03630	MULTISPECIES: acyl carrier protein	0.274	8401.26
gdpP/khpB-1 Vs gdpP	1.06373	0.210805	>WP_011675653.1	OAS79_RS04135	MULTISPECIES: Asp23/Gls24 family envelope stress response protein	0.113	14639.8
gdpP/khpB-1 Vs gdpP	1.06293	0.0624329	>WP_031286465.1	OAS79_RS12200	tRNA 2-thiouridine(34) synthase MnmA	0.247	42007.4
gdpP/khpB-1 Vs gdpP	1.06277	0.223851	>WP_134047410.1	OAS79_RS11575	DUF438 domain-containing protein	0.11	55089.6
gdpP/khpB-1 Vs gdpP	1.06218	0.523795	>WP_011675735.1	OAS79_RS03665	MULTISPECIES: RNase P modulator RnpM	0.278	12509.3
gdpP/khpB-1 Vs gdpP	1.06213	0.683725	>WP_021164813.1	OAS79_RS07800	TetR/AcrR family transcriptional regulator	0.397	23746.2
gdpP/khpB-1 Vs gdpP	1.06199	0.730833	>WP_003129921.1	OAS79_RS08585	MULTISPECIES: 50S ribosomal protein L30	0.169	6193.4
gdpP/khpB-1 Vs gdpP	1.06191	0.039442	>WP_011677084.1	OAS79_RS08990	acetate kinase	0.309	43100.4
gdpP/khpB-1 Vs gdpP	1.06171	0.0780331	>WP_011677166.1	OAS79_RS08465	MULTISPECIES: transcription termination/antitermination protein NusG	0.546	21096
gdpP/khpB-1 Vs gdpP	1.06129	0.658677	>WP_003129675.1	OAS79_RS00420	MULTISPECIES: potassium channel family protein	0.266	25050
gdpP/khpB-1 Vs gdpP	1.05876	0.0237621	>WP_011675410.1	OAS79_RS05700	GTPase Era	0.442	34751.1
gdpP/khpB-1 Vs gdpP	1.05843	0.244498	>WP_021166185.1	OAS79_RS04150	16S rRNA (adenine(1518)-N(6)/adenine(1519)-N(6))-dimethyltransferase RsmA	0.245	33521
gdpP/khpB-1 Vs gdpP	1.05821	0.409473	>WP_003130558.1	OAS79_RS08630	MULTISPECIES: 50S ribosomal protein L17	0.579	14255.5
gdpP/khpB-1 Vs gdpP	1.0581	0.795992	>WP_283707177.1	OAS79_RS10200	GIY-YIG nuclease family protein	0.223	11898.8
gdpP/khpB-1 Vs gdpP	1.05806	0.091632	>WP_003130557.1	OAS79_RS08625	MULTISPECIES: DNA-directed RNA polymerase subunit alpha	0.67	34150.1
gdpP/khpB-1 Vs gdpP	1.05789	0.973698	>WP_011675416.1	OAS79_RS05670	MULTISPECIES: YlbF family regulator	0.246	14679.7
gdpP/khpB-1 Vs gdpP	1.05763	0.304832	>WP_021165168.1	OAS79_RS02440	amino acid ABC transporter ATP-binding protein	0.184	27882.1
gdpP/khpB-1 Vs gdpP	1.0571	0.192991	>WP_021165938.1	OAS79_RS07320	dihydrolipoyl dehydrogenase	0.18	49865.9
gdpP/khpB-1 Vs gdpP	1.05544	0.552581	>WP_021165166.1	OAS79_RS02455	C40 family peptidase	0.041	21046.1
gdpP/khpB-1 Vs gdpP	1.05454	0.07776	>WP_021166183.1	OAS79_RS04130	transcription antitermination factor NusB	0.443	37712.7
gdpP/khpB-1 Vs gdpP	1.05444	0.00683284	>WP_014572053.1	OAS79_RS05425	mevalonate kinase	0.242	34237.2
gdpP/khpB-1 Vs gdpP	1.05438	0.110792	>WP_003131820.1	OAS79_RS06890	MULTISPECIES: IreB family regulatory phosphoprotein	0.886	10169.3
gdpP/khpB-1 Vs gdpP	1.05371	0.571395	>WP_011676436.1	OAS79_RS03330	MarR family winged helix-turn-helix transcriptional regulator	0.259	15968.5
gdpP/khpB-1 Vs gdpP	1.05366	0.143138	>WP_021165273.1	OAS79_RS01595	triose-phosphate isomerase	0.536	26935.5
gdpP/khpB-1 Vs gdpP	1.05333	0.152573	>WP_021165848.1	OAS79_RS05970	M1 family metallopeptidase	0.351	95369.2
gdpP/khpB-1 Vs gdpP	1.0522	0.799669	>WP_003129960.1	OAS79_RS08520	MULTISPECIES: 30S ribosomal protein S3	0.484	24017.7
gdpP/khpB-1 Vs gdpP	1.05127	0.353599	>WP_010906159.1	OAS79_RS10180	MULTISPECIES: universal stress protein	0.559	15700.1
gdpP/khpB-1 Vs gdpP	1.04889	0.166875	>WP_011675470.1	OAS79_RS05465	DNA polymerase III subunit delta'	0.175	33087
gdpP/khpB-1 Vs gdpP	1.04741	0.273611	>WP_021165156.1	OAS79_RS02530	helix-turn-helix domain-containing protein	0.094	33749.6
gdpP/khpB-1 Vs gdpP	1.04687	0.64975	>WP_283707240.1	OAS79_RS12735	type I restriction endonuclease subunit R	0.164	119118
gdpP/khpB-1 Vs gdpP	1.04632	0.177118	>WP_021166104.1	OAS79_RS03490	ATP-dependent chaperone ClpB	0.378	97385.1
gdpP/khpB-1 Vs gdpP	1.04583	0.605438	>WP_021165348.1	OAS79_RS01085	methylenetetrahydrofolate--tRNA-(uracil(54)-C(5))-methyltransferase (FADH(2)-oxidizing) TrmFO	0.223	50222.1
gdpP/khpB-1 Vs gdpP	1.04501	0.0239376	>WP_021165167.1	OAS79_RS02450	amino acid ABC transporter substrate-binding protein	0.589	30751.6
gdpP/khpB-1 Vs gdpP	1.04447	0.785573	>WP_011836051.1	OAS79_RS08345	proline--tRNA ligase	0.346	69242.7
gdpP/khpB-1 Vs gdpP	1.04336	0.967182	>WP_011677242.1	OAS79_RS08005	MULTISPECIES: 30S ribosomal protein S6	0.742	11306.9
gdpP/khpB-1 Vs gdpP	1.04286	0.581824	>WP_283707412.1	OAS79_RS05750	UDP-N-acetylmuramoyl-tripeptide--D-alanyl-D-alanine ligase	0.17	48851.2
gdpP/khpB-1 Vs gdpP	1.04227	0.800426	>WP_010906128.1	OAS79_RS10695	MULTISPECIES: F0F1 ATP synthase subunit B	0.482	18002.4
gdpP/khpB-1 Vs gdpP	1.04219	0.691372	>WP_021165659.1	OAS79_RS10450	Fe-S cluster assembly protein SufB	0.215	52567.2
gdpP/khpB-1 Vs gdpP	1.04203	0.215834	>WP_014572910.1	OAS79_RS03610	acetyl-CoA carboxylase biotin carboxyl carrier protein	0.316	16467.7
gdpP/khpB-1 Vs gdpP	1.04063	0.927714	>WP_283707287.1	OAS79_RS13675	MULTISPECIES: replication initiator protein A	0.061	45303.3
gdpP/khpB-1 Vs gdpP	1.03971	0.163692	>WP_021165574.1	OAS79_RS11210	THUMP domain-containing class I SAM-dependent RNA methyltransferase	0.284	43323
gdpP/khpB-1 Vs gdpP	1.03883	0.947081	>WP_021165019.1	OAS79_RS08855	hypothetical protein	0.462	22291.2
gdpP/khpB-1 Vs gdpP	1.03616	0.3242	>WP_021165894.1	OAS79_RS05535	tyrosine--tRNA ligase	0.387	47445.9
gdpP/khpB-1 Vs gdpP	1.03605	0.95878	>WP_003129951.1	OAS79_RS08545	MULTISPECIES: 50S ribosomal protein L24	0.436	10876.8
gdpP/khpB-1 Vs gdpP	1.0356	0.060519	>WP_021165705.1	OAS79_RS10000	YggS family pyridoxal phosphate-dependent enzyme	0.324	25519.2
gdpP/khpB-1 Vs gdpP	1.03541	0.102823	>WP_011835859.1	OAS79_RS09675	MULTISPECIES: guanylate kinase	0.249	23580.7
gdpP/khpB-1 Vs gdpP	1.0353	0.588798	>WP_021165362.1	OAS79_RS01185	rhodanese-related sulfurtransferase	0.389	36712.4
gdpP/khpB-1 Vs gdpP	1.03518	0.0558959	>WP_011834647.1	OAS79_RS04245	MULTISPECIES: ATP-dependent Clp protease proteolytic subunit	0.457	22052.2
gdpP/khpB-1 Vs gdpP	1.03463	0.135495	>WP_228763996.1	OAS79_RS00165	MULTISPECIES: ParB/RepB/Spo0J family partition protein	0.418	27004.1
gdpP/khpB-1 Vs gdpP	1.03206	0.329301	>WP_021166079.1	OAS79_RS03295	Fur family transcriptional regulator	0.43	14687.5
gdpP/khpB-1 Vs gdpP	1.03003	0.0582823	>WP_021165602.1	OAS79_RS10965	phosphate ABC transporter substrate-binding protein PstS family protein	0.276	30561
gdpP/khpB-1 Vs gdpP	1.02833	0.199256	>WP_021166422.1	OAS79_RS12965	MULTISPECIES: hypothetical protein	0.516	10836.4
gdpP/khpB-1 Vs gdpP	1.02769	0.585193	>WP_283707200.1	OAS79_RS10955	SsrA-binding protein SmpB	0.148	17945.9
gdpP/khpB-1 Vs gdpP	1.02469	0.0826617	>WP_283707370.1	OAS79_RS03020	alanine racemase	0.125	40680.8
gdpP/khpB-1 Vs gdpP	1.02414	0.374459	>WP_011677026.1	OAS79_RS09305	EF-P 5-aminopentanol modification-associated protein YfmH	0.143	49347.7
gdpP/khpB-1 Vs gdpP	1.02363	0.238066	>WP_021213884.1	OAS79_RS03105	type I pantothenate kinase	0.144	35998.1
gdpP/khpB-1 Vs gdpP	1.02334	0.150698	>WP_011675787.1	OAS79_RS12180	heavy metal translocating P-type ATPase	0.083	77539.2
gdpP/khpB-1 Vs gdpP	1.02334	0.102605	>WP_021165208.1	OAS79_RS02050	ABC-F family ATP-binding cassette domain-containing protein	0.194	71863.5
gdpP/khpB-1 Vs gdpP	1.02297	0.41847	>WP_283707331.1	OAS79_RS00450	MULTISPECIES: P-loop ATPase, Sll1717 family	0.077	26834.5
gdpP/khpB-1 Vs gdpP	1.02259	0.734973	>WP_011676103.1	OAS79_RS01850	DUF896 domain-containing protein	0.562	9280.49
gdpP/khpB-1 Vs gdpP	1.02144	0.671033	>WP_011675569.1	OAS79_RS04820	Rrf2 family transcriptional regulator	0.122	17396.8
gdpP/khpB-1 Vs gdpP	1.02114	0.653407	>WP_014572748.1	OAS79_RS12265	epoxyqueuosine reductase QueH	0.125	28023.7
gdpP/khpB-1 Vs gdpP	1.02095	0.366868	>WP_021165718.1	OAS79_RS09885	16S rRNA (cytosine(967)-C(5))-methyltransferase RsmB	0.233	47979.9
gdpP/khpB-1 Vs gdpP	1.02094	0.00100947	>WP_225510062.1	OAS79_RS00425	MULTISPECIES: TrkH family potassium uptake protein	0.016	47494.5
gdpP/khpB-1 Vs gdpP	1.02043	0.807579	>WP_259744756.1	OAS79_RS13820	MULTISPECIES: DUF4422 domain-containing protein	0.22	31319
gdpP/khpB-1 Vs gdpP	1.01977	0.873938	>WP_011677180.1	OAS79_RS08400	MULTISPECIES: zinc-dependent MarR family transcriptional regulator	0.297	16319.6
gdpP/khpB-1 Vs gdpP	1.01939	0.0391616	>WP_011676728.1	OAS79_RS10890	Cof-type HAD-IIB family hydrolase	0.187	32168.9
gdpP/khpB-1 Vs gdpP	1.01936	0.0129089	>WP_063284008.1	OAS79_RS02380	M15 family metallopeptidase	0.157	27396
gdpP/khpB-1 Vs gdpP	1.01797	0.468439	>WP_011677238.1	OAS79_RS08030	MULTISPECIES: MurR/RpiR family transcriptional regulator	0.138	31309.8
gdpP/khpB-1 Vs gdpP	1.01577	0.515091	>WP_011676967.1	OAS79_RS09680	DNA-directed RNA polymerase subunit omega	0.65	13448.5
gdpP/khpB-1 Vs gdpP	1.01476	0.976752	>WP_014570907.1	OAS79_RS13755	MULTISPECIES: plasmid mobilization protein	0.405	14238.2
gdpP/khpB-1 Vs gdpP	1.01434	0.763528	>WP_014573651.1	OAS79_RS12540	MULTISPECIES: pyroglutamyl-peptidase I	0.186	23460.8
gdpP/khpB-1 Vs gdpP	1.01167	0.154977	>WP_014572836.1	OAS79_RS02800	universal stress protein	0.163	15741.1
gdpP/khpB-1 Vs gdpP	1.01167	0.68239	>WP_003129597.1	OAS79_RS04235	MULTISPECIES: transcriptional regulator Spx	0.341	15030.4
gdpP/khpB-1 Vs gdpP	1.0116	0.338018	>WP_011677230.1	OAS79_RS08100	MULTISPECIES: MmcQ/YjbR family DNA-binding protein	0.325	13143.2
gdpP/khpB-1 Vs gdpP	1.01059	0.816112	>WP_011677245.1	OAS79_RS07990	DNA polymerase III subunit gamma/tau	0.244	61060.9
gdpP/khpB-1 Vs gdpP	1.01023	0.79681	>WP_011677259.1	OAS79_RS07920	RicAFT regulatory complex protein RicA family protein	0.087	13399.4
gdpP/khpB-1 Vs gdpP	1.00932	0.641494	>WP_011669116.1	OAS79_RS14050	MULTISPECIES: hypothetical protein	0.346	15207.7
gdpP/khpB-1 Vs gdpP	1.00864	0.0798251	>WP_011675288.1	OAS79_RS06270	DUF1398 domain-containing protein	0.088	14996.2
gdpP/khpB-1 Vs gdpP	1.00716	0.645173	>WP_011675975.1	OAS79_RS02260	TetR/AcrR family transcriptional regulator	0.135	21872.3
gdpP/khpB-1 Vs gdpP	1.0066	0.51968	>WP_021165870.1	OAS79_RS05810	LysR family transcriptional regulator	0.103	34682.9
gdpP/khpB-1 Vs gdpP	1.00637	0.803309	>WP_003129844.1	OAS79_RS06365	MULTISPECIES: 30S ribosomal protein S21	0.483	7018.21
gdpP/khpB-1 Vs gdpP	1.00597	0.0295633	>WP_021166364.1	OAS79_RS04290	formate C-acetyltransferase	0.407	89120.6
gdpP/khpB-1 Vs gdpP	1.00517	0.0108244	>WP_014572147.1	OAS79_RS10400	diacylglycerol/lipid kinase family protein	0.073	33609.5
gdpP/khpB-1 Vs gdpP	1.00391	0.435604	>WP_015081985.1	OAS79_RS06070	DNA-dependent RNA polymerase subunit epsilon	0.618	8813.84
gdpP/khpB-1 Vs gdpP	1.00385	0.274065	>WP_011835489.1	OAS79_RS02900	16S rRNA (cytosine(1402)-N(4))-methyltransferase RsmH	0.215	36050.3
gdpP/khpB-1 Vs gdpP	1.00385	0.43353	>WP_011676099.1	OAS79_RS01870	5'-nucleotidase	0.067	29279.5
gdpP/khpB-1 Vs gdpP	1.0017	0.031135	>WP_011675986.1	OAS79_RS02200	class Ib ribonucleoside-diphosphate reductase assembly flavoprotein NrdI	0.45	15675.8
gdpP/khpB-1 Vs gdpP	1.00123	0.923441	>WP_021166075.1	OAS79_RS03250	anthranilate phosphoribosyltransferase	0.17	35712
gdpP/khpB-1 Vs gdpP	1.00098	0.384377	>WP_021165276.1	OAS79_RS01550	TIGR01457 family HAD-type hydrolase	0.366	28233.4
gdpP/khpB-1 Vs gdpP	1.00019	0.6674	>WP_080600850.1	OAS79_RS05590	YeiH family protein	0.024	35733
gdpP/khpB-1 Vs gdpP	0.999797	0.646298	>WP_021166023.1	OAS79_RS06695	VOC family protein	0.19	14346.1
gdpP/khpB-1 Vs gdpP	0.998507	0.13703	>WP_021165991.1	OAS79_RS07005	alpha/beta hydrolase	0.167	35223.5
gdpP/khpB-1 Vs gdpP	0.997985	0.760621	>WP_011676273.1	OAS79_RS01475	dihydroneopterin aldolase	0.207	12974.8
gdpP/khpB-1 Vs gdpP	0.997461	0.773446	>WP_011676583.1	OAS79_RS11850	MULTISPECIES: hypothetical protein	0.367	6662.61
gdpP/khpB-1 Vs gdpP	0.997321	0.603946	>WP_063283964.1	OAS79_RS04080	peptide MFS transporter	0.042	54713.1
gdpP/khpB-1 Vs gdpP	0.994798	0.0676027	>WP_021165895.1	OAS79_RS05530	transglycosylase domain-containing protein	0.129	87814.5
gdpP/khpB-1 Vs gdpP	0.993589	0.132109	>WP_283707309.1	OAS79_RS13850	MULTISPECIES: SGNH/GDSL hydrolase family protein	0.133	29121.8
gdpP/khpB-1 Vs gdpP	0.992566	0.346846	>WP_011676756.1	OAS79_RS10750	GlnQ glutamine ABC transporter ATP-binding protein	0.534	27080.3
gdpP/khpB-1 Vs gdpP	0.992466	0.0576949	>WP_011676209.1	OAS79_RS00840	glutamate racemase	0.077	30266
gdpP/khpB-1 Vs gdpP	0.991901	0.199218	>WP_011677257.1	OAS79_RS07930	hypothetical protein	0.212	26345.7
gdpP/khpB-1 Vs gdpP	0.991641	0.519881	>WP_014573232.1	OAS79_RS09230	D-2-hydroxyacid dehydrogenase	0.154	36478.7
gdpP/khpB-1 Vs gdpP	0.991246	0.965542	>WP_015082021.1	OAS79_RS05710	peptide chain release factor 3	0.264	59490.6
gdpP/khpB-1 Vs gdpP	0.990321	0.248613	>WP_021165939.1	OAS79_RS07315	2-oxo acid dehydrogenase subunit E2	0.356	56180.7
gdpP/khpB-1 Vs gdpP	0.989677	0.799247	>WP_011676194.1	OAS79_RS00925	MULTISPECIES: 50S ribosomal protein L7/L12	0.926	12374.1
gdpP/khpB-1 Vs gdpP	0.988877	0.459307	>WP_014572756.1	OAS79_RS02165	GNAT family N-acetyltransferase	0.107	17157.5
gdpP/khpB-1 Vs gdpP	0.988514	0.254164	>WP_021166024.1	OAS79_RS06690	enhanced intracellular survival protein Eis	0.111	40782.2
gdpP/khpB-1 Vs gdpP	0.988459	0.971422	>WP_011677095.1	OAS79_RS08940	MULTISPECIES: YqgQ family protein	0.699	8674.15
gdpP/khpB-1 Vs gdpP	0.98815	0.348916	>WP_010905402.1	OAS79_RS05075	MULTISPECIES: HU family DNA-binding protein	0.758	9676.15
gdpP/khpB-1 Vs gdpP	0.988041	0.240173	>WP_021165892.1	OAS79_RS05565	tRNA uracil 4-sulfurtransferase ThiI	0.217	45227.1
gdpP/khpB-1 Vs gdpP	0.987445	0.35963	>WP_011675508.1	OAS79_RS05265	tRNA (adenosine(37)-N6)-threonylcarbamoyltransferase complex ATPase subunit type 1 TsaE	0.223	16875.2
gdpP/khpB-1 Vs gdpP	0.987167	0.787106	>WP_011677198.1	OAS79_RS08295	YkuJ family protein	0.757	8649.82
gdpP/khpB-1 Vs gdpP	0.986932	0.0106203	>WP_014573185.1	OAS79_RS09670	ribonuclease Y	0.281	60341.4
gdpP/khpB-1 Vs gdpP	0.986742	0.46324	>WP_015082994.1	OAS79_RS13490	MULTISPECIES: DUF536 domain-containing protein	0.053	22013.9
gdpP/khpB-1 Vs gdpP	0.986641	0.166589	>WP_011675972.1	OAS79_RS02275	MULTISPECIES: RNase adapter RapZ	0.271	33662.4
gdpP/khpB-1 Vs gdpP	0.984332	0.606074	>WP_011677031.1	OAS79_RS09280	MerR family transcriptional regulator	0.08	14822.9
gdpP/khpB-1 Vs gdpP	0.984069	0.605132	>WP_011675788.1	OAS79_RS12185	MULTISPECIES: hypothetical protein	0.375	5354.42
gdpP/khpB-1 Vs gdpP	0.983612	0.00510133	>WP_011677178.1	OAS79_RS08410	metal ABC transporter ATP-binding protein	0.11	27817.5
gdpP/khpB-1 Vs gdpP	0.983366	0.204854	>WP_021166052.1	OAS79_RS06500	sugar transferase	0.189	39812.7
gdpP/khpB-1 Vs gdpP	0.981815	0.0297262	>WP_021166137.1	OAS79_RS03770	replication initiation and membrane attachment family protein	0.164	44825.1
gdpP/khpB-1 Vs gdpP	0.981575	0.139415	>WP_259749148.1	OAS79_RS00490	MULTISPECIES: phosphoribosylglycinamide synthetase	0.332	24262.3
gdpP/khpB-1 Vs gdpP	0.981282	0.859574	>WP_021165821.1	OAS79_RS06140	2,3,4,5-tetrahydropyridine-2,6-dicarboxylate N-acetyltransferase	0.319	26882.9
gdpP/khpB-1 Vs gdpP	0.981051	0.0157245	>WP_061777861.1	OAS79_RS04970	UDP-N-acetylglucosamine 1-carboxyvinyltransferase	0.256	45658.7
gdpP/khpB-1 Vs gdpP	0.979963	0.113732	>WP_021165288.1	OAS79_RS01445	homoserine dehydrogenase	0.255	46734.4
gdpP/khpB-1 Vs gdpP	0.979507	0.166779	>WP_021166033.1	OAS79_RS06620	ferrous iron transport protein A	0.224	17140.9
gdpP/khpB-1 Vs gdpP	0.979365	0.484537	>WP_021165695.1	OAS79_RS10090	cysteine--tRNA ligase	0.199	50919.1
gdpP/khpB-1 Vs gdpP	0.978279	0.00131364	>WP_014573552.1	OAS79_RS12755	MULTISPECIES: hypothetical protein	0.182	15245.2
gdpP/khpB-1 Vs gdpP	0.978234	0.377373	>WP_014572088.1	OAS79_RS09895	Stk1 family PASTA domain-containing Ser/Thr kinase	0.109	67431.7
gdpP/khpB-1 Vs gdpP	0.977993	0.0318856	>WP_031286642.1	OAS79_RS05015	cysteine synthase A	0.297	32470.2
gdpP/khpB-1 Vs gdpP	0.977788	0.511507	>WP_283707174.1	OAS79_RS09500	3'-5' exoribonuclease YhaM family protein	0.115	36117.4
gdpP/khpB-1 Vs gdpP	0.977349	0.789832	>WP_283707348.1	OAS79_RS01370	hypothetical protein	0.333	9339.76
gdpP/khpB-1 Vs gdpP	0.975161	0.539656	>WP_014572881.1	OAS79_RS12100	MULTISPECIES: ribose-phosphate diphosphokinase	0.38	35515.1
gdpP/khpB-1 Vs gdpP	0.974758	0.103294	>WP_010905473.1	OAS79_RS04405	MULTISPECIES: surface-displayed alpha-enolase	0.721	46911.8
gdpP/khpB-1 Vs gdpP	0.973265	0.12378	>WP_011677269.1	OAS79_RS07855	asparagine synthase (glutamine-hydrolyzing)	0.218	72337.2
gdpP/khpB-1 Vs gdpP	0.973004	0.461824	>WP_021165678.1	OAS79_RS10280	GNAT family N-acetyltransferase	0.053	17293.7
gdpP/khpB-1 Vs gdpP	0.972343	0.80127	>WP_011676712.1	OAS79_RS10980	MULTISPECIES: phosphate ABC transporter ATP-binding protein PstB	0.372	30231.3
gdpP/khpB-1 Vs gdpP	0.972091	0.104876	>WP_011675919.1	OAS79_RS03550	arsenate reductase family protein	0.534	13642.9
gdpP/khpB-1 Vs gdpP	0.970262	0.744372	>WP_021165233.1	OAS79_RS01925	rRNA maturation RNase YbeY	0.235	18783.8
gdpP/khpB-1 Vs gdpP	0.969973	0.0245428	>WP_047686051.1	OAS79_RS12855	MULTISPECIES: response regulator transcription factor	0.094	26784.2
gdpP/khpB-1 Vs gdpP	0.969924	0.0933697	>WP_011675413.1	OAS79_RS05685	recombinase RecA	0.326	41380.1
gdpP/khpB-1 Vs gdpP	0.968409	0.140077	>WP_011677189.1	OAS79_RS08340	RIP metalloprotease RseP	0.215	46441
gdpP/khpB-1 Vs gdpP	0.968342	0.067952	>WP_021165470.1	OAS79_RS12190	YfhO family protein	0.042	99705.7
gdpP/khpB-1 Vs gdpP	0.967542	0.0715413	>WP_031286538.1	OAS79_RS10050	cysteine desulfurase family protein	0.168	41044.6
gdpP/khpB-1 Vs gdpP	0.966361	0.881957	>WP_021165610.1	OAS79_RS10885	(Fe-S)-binding protein	0.062	28451.8
gdpP/khpB-1 Vs gdpP	0.962684	0.096235	>WP_021165715.1	OAS79_RS09920	cell wall synthase accessory phosphoprotein MacP	0.12	10935.8
gdpP/khpB-1 Vs gdpP	0.961815	0.0632117	>WP_011835503.1	OAS79_RS03000	ABC transporter permease/substrate-binding protein	0.06	55121.7
gdpP/khpB-1 Vs gdpP	0.961287	0.833818	>WP_003130554.1	OAS79_RS08605	MULTISPECIES: translation initiation factor IF-1	0.333	8195.5
gdpP/khpB-1 Vs gdpP	0.960743	0.332698	>WP_014572599.1	OAS79_RS01080	tyrosine recombinase XerS	0.149	41288
gdpP/khpB-1 Vs gdpP	0.960324	0.174098	>WP_021165494.1	OAS79_RS11915	thymidylate synthase	0.391	32621.2
gdpP/khpB-1 Vs gdpP	0.960052	0.979529	>WP_021165384.1	OAS79_RS01315	acetolactate synthase AlsS	0.495	60778
gdpP/khpB-1 Vs gdpP	0.959495	0.113534	>WP_021166030.1	OAS79_RS06645	nitroreductase family protein	0.197	23264.6
gdpP/khpB-1 Vs gdpP	0.959221	0.0627782	>WP_031286386.1	OAS79_RS01780	restriction endonuclease subunit S	0.249	22750
gdpP/khpB-1 Vs gdpP	0.957014	0.0576878	>WP_011676115.1	OAS79_RS01795	translation elongation factor 4	0.17	67682.8
gdpP/khpB-1 Vs gdpP	0.956579	0.0433932	>WP_011675724.1	OAS79_RS03750	ribosome biogenesis GTPase Der	0.31	48909.2
gdpP/khpB-1 Vs gdpP	0.95582	0.155292	>WP_021166021.1	OAS79_RS06725	amidase family protein	0.064	54782.1
gdpP/khpB-1 Vs gdpP	0.955284	0.395644	>WP_011834866.1	OAS79_RS11725	GTPase ObgE	0.302	48235.6
gdpP/khpB-1 Vs gdpP	0.953895	0.0495996	>WP_031286284.1	OAS79_RS08975	MULTISPECIES: translational GTPase TypA	0.338	67899
gdpP/khpB-1 Vs gdpP	0.953723	0.109444	>WP_021164840.1	OAS79_RS08115	hypothetical protein	0.287	19366.9
gdpP/khpB-1 Vs gdpP	0.953264	0.0461566	>WP_021164817.1	OAS79_RS07840	rod shape-determining protein MreC	0.124	31473
gdpP/khpB-1 Vs gdpP	0.952655	0.0138078	>WP_021165794.1	OAS79_RS06330	dihydroxyacetone kinase subunit DhaK	0.155	35823.3
gdpP/khpB-1 Vs gdpP	0.952534	0.441744	>WP_021165633.1	OAS79_RS02920	DNA repair protein RecN	0.187	62885.9
gdpP/khpB-1 Vs gdpP	0.951794	0.622094	>WP_003132469.1	OAS79_RS03775	MULTISPECIES: transcriptional regulator NrdR	0.27	17373.8
gdpP/khpB-1 Vs gdpP	0.950969	0.734877	>WP_011835750.1	OAS79_RS10150	MULTISPECIES: 50S ribosomal protein L20	0.244	13693.3
gdpP/khpB-1 Vs gdpP	0.950453	0.39383	>WP_021166051.1	OAS79_RS06505	stealth conserved region 3 domain-containing protein	0.189	39361.8
gdpP/khpB-1 Vs gdpP	0.94833	0.429876	>WP_014572362.1	OAS79_RS11855	Gfo/Idh/MocA family protein	0.423	36673.4
gdpP/khpB-1 Vs gdpP	0.948292	0.167042	>WP_021165775.1	OAS79_RS06480	DUF2142 domain-containing protein	0.061	54190.4
gdpP/khpB-1 Vs gdpP	0.948208	0.000488184	>WP_021214052.1	OAS79_RS00405	MULTISPECIES: DUF805 domain-containing protein	0.065	20511.2
gdpP/khpB-1 Vs gdpP	0.947894	0.292288	>WP_021165290.1	OAS79_RS01430	UDP-N-acetylmuramate dehydrogenase	0.127	32002.7
gdpP/khpB-1 Vs gdpP	0.947648	0.12888	>WP_015081987.1	OAS79_RS06000	phosphate/phosphite/phosphonate ABC transporter substrate-binding protein	0.074	37501.4
gdpP/khpB-1 Vs gdpP	0.947498	0.30656	>WP_021214002.1	OAS79_RS05340	NAD-dependent DNA ligase LigA	0.127	76842.6
gdpP/khpB-1 Vs gdpP	0.947442	0.359524	>WP_011675595.1	OAS79_RS04685	peptide chain release factor 1	0.367	40418.7
gdpP/khpB-1 Vs gdpP	0.947343	0.892132	>WP_011676547.1	OAS79_RS11250	MULTISPECIES: DUF2969 family protein	0.776	7205.23
gdpP/khpB-1 Vs gdpP	0.947188	0.725559	>WP_021165429.1	OAS79_RS12460	N-acetylglucosamine-6-phosphate deacetylase	0.175	41187.5
gdpP/khpB-1 Vs gdpP	0.945456	0.00411793	>WP_021166321.1	OAS79_RS04770	enoyl-ACP reductase FabI	0.416	26398.4
gdpP/khpB-1 Vs gdpP	0.944889	0.0685474	>WP_021165612.1	OAS79_RS10875	LutC/YkgG family protein	0.137	25114.6
gdpP/khpB-1 Vs gdpP	0.944639	0.616264	>WP_011835756.1	OAS79_RS10100	DUF1033 family protein	0.279	14847.6
gdpP/khpB-1 Vs gdpP	0.943329	0.695478	>WP_011675817.1	OAS79_RS02955	exodeoxyribonuclease VII small subunit	0.582	8966
gdpP/khpB-1 Vs gdpP	0.942154	0.36102	>WP_021165231.1	OAS79_RS01970	HD domain-containing protein	0.06	51409.3
gdpP/khpB-1 Vs gdpP	0.941491	0.0981473	>WP_021164856.1	OAS79_RS00635	plasmid mobilization protein	0.333	14539.6
gdpP/khpB-1 Vs gdpP	0.94093	0.0215648	>WP_021165708.1	OAS79_RS09985	DegV family protein	0.187	31715.4
gdpP/khpB-1 Vs gdpP	0.940325	0.532458	>WP_010906417.1	OAS79_RS07665	MULTISPECIES: 50S ribosomal protein L13	0.757	16194.8
gdpP/khpB-1 Vs gdpP	0.940225	0.240311	>WP_011676734.1	OAS79_RS10855	MULTISPECIES: 30S ribosomal protein S20	0.247	8366.7
gdpP/khpB-1 Vs gdpP	0.940008	0.990164	>WP_021166335.1	OAS79_RS04620	TrmH family RNA methyltransferase	0.115	27279.4
gdpP/khpB-1 Vs gdpP	0.939431	0.596318	>WP_283707351.1	OAS79_RS01635	tRNA pseudouridine(55) synthase TruB	0.242	36167.6
gdpP/khpB-1 Vs gdpP	0.938428	0.53766	>WP_021165322.1	OAS79_RS00830	diaminopimelate decarboxylase	0.177	47246.7
gdpP/khpB-1 Vs gdpP	0.937134	0.142871	>WP_011675870.1	OAS79_RS02640	MULTISPECIES: DNA topoisomerase (ATP-hydrolyzing) subunit B	0.287	72591.8
gdpP/khpB-1 Vs gdpP	0.935865	0.200683	>WP_015081734.1	OAS79_RS09855	MULTISPECIES: aminoglycoside N(3)-acetyltransferase	0.149	31616.4
gdpP/khpB-1 Vs gdpP	0.935726	0.00158396	>WP_021164821.1	OAS79_RS07885	glucose-6-phosphate dehydrogenase	0.324	57708.6
gdpP/khpB-1 Vs gdpP	0.935546	0.919023	>WP_011675362.1	OAS79_RS05950	PadR family transcriptional regulator	0.336	13460.4
gdpP/khpB-1 Vs gdpP	0.934811	0.000458867	>WP_021165597.1	OAS79_RS11010	serine--tRNA ligase	0.255	47602
gdpP/khpB-1 Vs gdpP	0.933744	0.151505	>WP_011834121.1	OAS79_RS07535	DNA polymerase III subunit beta	0.35	42209.3
gdpP/khpB-1 Vs gdpP	0.933722	0.605126	>WP_003131208.1	OAS79_RS13930	MULTISPECIES: hypothetical protein	0.493	8599.87
gdpP/khpB-1 Vs gdpP	0.933712	0.874891	>WP_011676578.1	OAS79_RS11875	MULTISPECIES: bacteriocin immunity protein	0.18	10359.9
gdpP/khpB-1 Vs gdpP	0.932669	0.247869	>WP_021165187.1	OAS79_RS02280	cardiolipin synthase	0.077	55846.8
gdpP/khpB-1 Vs gdpP	0.932482	0.97401	>WP_021165586.1	OAS79_RS11095	1-deoxy-D-xylulose-5-phosphate synthase	0.076	63919
gdpP/khpB-1 Vs gdpP	0.932203	0.861581	>WP_011675460.1	OAS79_RS05515	MULTISPECIES: thioredoxin family protein	0.381	12086.9
gdpP/khpB-1 Vs gdpP	0.931945	0.184563	>WP_011675153.1	OAS79_RS07115	50S ribosomal protein L11 methyltransferase	0.243	34756.4
gdpP/khpB-1 Vs gdpP	0.9319	0.0531549	>WP_014572106.1	OAS79_RS10045	DUF1831 domain-containing protein	0.491	13119.2
gdpP/khpB-1 Vs gdpP	0.930901	0.198035	>WP_014570902.1	OAS79_RS13600	MULTISPECIES: GNAT family N-acetyltransferase;MULTISPECIES: GNAT family N-acetyltransferase;GNAT family N-acetyltransferase	0.147	15495.8
gdpP/khpB-1 Vs gdpP	0.930748	0.072972	>WP_021166029.1	OAS79_RS06660	bifunctional metallophosphatase/5'-nucleotidase	0.078	50598.9
gdpP/khpB-1 Vs gdpP	0.930647	0.082423	>WP_058207091.1	OAS79_RS12585	MULTISPECIES: restriction endonuclease subunit S	0.19	43111
gdpP/khpB-1 Vs gdpP	0.930375	0.615459	>WP_021166138.1	OAS79_RS03795	replicative DNA helicase	0.229	50559.8
gdpP/khpB-1 Vs gdpP	0.929613	0.979647	>WP_015082654.1	OAS79_RS11570	DUF1858 domain-containing protein	0.675	9132.68
gdpP/khpB-1 Vs gdpP	0.928937	0.267077	>WP_003726380.1	OAS79_RS00300	MULTISPECIES: ArsR/SmtB family transcription factor	0.059	13382.5
gdpP/khpB-1 Vs gdpP	0.928816	0.53631	>WP_011676207.1	OAS79_RS00850	metallophosphoesterase	0.246	19007.3
gdpP/khpB-1 Vs gdpP	0.928074	0.14121	>WP_014572682.1	OAS79_RS00860	site-specific tyrosine recombinase XerD	0.13	28383.8
gdpP/khpB-1 Vs gdpP	0.927849	0.130139	>WP_021165272.1	OAS79_RS01600	MurR/RpiR family transcriptional regulator	0.117	31926.5
gdpP/khpB-1 Vs gdpP	0.927728	0.82155	>WP_011675573.1	OAS79_RS04800	excinuclease ABC subunit UvrB	0.249	79015.3
gdpP/khpB-1 Vs gdpP	0.927321	0.153747	>WP_021166049.1	OAS79_RS06515	glycosyltransferase family 2 protein	0.221	40364.8
gdpP/khpB-1 Vs gdpP	0.927197	0.000390984	>WP_011677073.1	OAS79_RS09050	MULTISPECIES: 50S ribosomal protein L1	0.485	23949.6
gdpP/khpB-1 Vs gdpP	0.925766	0.625851	>WP_021165193.1	OAS79_RS02195	redoxin NrdH	0.722	8315.66
gdpP/khpB-1 Vs gdpP	0.925429	0.660125	>WP_021165785.1	OAS79_RS06415	nucleotidyltransferase	0.085	43989.7
gdpP/khpB-1 Vs gdpP	0.924248	0.814095	>WP_061777656.1	OAS79_RS06530	rhamnan synthesis F family protein	0.218	69592.6
gdpP/khpB-1 Vs gdpP	0.923779	0.297698	>WP_021166004.1	OAS79_RS06885	Holliday junction resolvase RuvX	0.399	15711.2
gdpP/khpB-1 Vs gdpP	0.92247	0.18903	>WP_021212881.1	OAS79_RS00390	MULTISPECIES: hypothetical protein	0.482	6822.79
gdpP/khpB-1 Vs gdpP	0.922415	0.081167	>WP_011675599.1	OAS79_RS04670	peptide chain release factor N(5)-glutamine methyltransferase	0.133	31298.6
gdpP/khpB-1 Vs gdpP	0.921799	0.00093471	>WP_014572715.1	OAS79_RS12485	ABC transporter permease	0.126	38826.5
gdpP/khpB-1 Vs gdpP	0.918902	0.983399	>WP_011676551.1	OAS79_RS11230	NAD(P)/FAD-dependent oxidoreductase	0.206	35052.1
gdpP/khpB-1 Vs gdpP	0.916991	0.0197049	>WP_021165936.1	OAS79_RS07340	GNAT family N-acetyltransferase	0.15	19470.1
gdpP/khpB-1 Vs gdpP	0.915612	0.0216575	>WP_011676721.1	OAS79_RS10935	alanine--tRNA ligase	0.439	96224.1
gdpP/khpB-1 Vs gdpP	0.915057	0.00252453	>WP_011835873.1	OAS79_RS09540	MULTISPECIES: uracil phosphoribosyltransferase	0.488	23231.2
gdpP/khpB-1 Vs gdpP	0.914506	0.017028	>WP_003129776.1	OAS79_RS06600	MULTISPECIES: 50S ribosomal protein L28	0.781	7173.38
gdpP/khpB-1 Vs gdpP	0.913866	0.0863214	>WP_003129973.1	OAS79_RS08485	MULTISPECIES: 30S ribosomal protein S10	0.363	11741.7
gdpP/khpB-1 Vs gdpP	0.913594	0.987978	>WP_021166028.1	OAS79_RS06670	glycoside hydrolase family 1 protein	0.036	54697.5
gdpP/khpB-1 Vs gdpP	0.913542	0.655396	>WP_021165873.1	OAS79_RS05770	alkyl hydroperoxide reductase subunit F	0.254	54856.8
gdpP/khpB-1 Vs gdpP	0.9122	0.0269991	>WP_011675118.1	OAS79_RS07305	thiamine pyrophosphate-dependent dehydrogenase E1 component subunit alpha	0.265	41317.9
gdpP/khpB-1 Vs gdpP	0.911916	0.0978682	>WP_003131392.1	OAS79_RS02770	MULTISPECIES: metal-sulfur cluster assembly factor	0.336	12471.4
gdpP/khpB-1 Vs gdpP	0.91151	0.032722	>WP_011676902.1	OAS79_RS09870	glycosyltransferase family 39 protein	0.066	61572.8
gdpP/khpB-1 Vs gdpP	0.91126	0.0214845	>WP_011675226.1	OAS79_RS06715	MULTISPECIES: cold-shock protein	0.692	7137.91
gdpP/khpB-1 Vs gdpP	0.911008	0.260968	>WP_081146212.1	OAS79_RS03910	LacI family DNA-binding transcriptional regulator	0.103	37200.5
gdpP/khpB-1 Vs gdpP	0.910308	0.00534225	>WP_011677162.1	OAS79_RS08495	MULTISPECIES: 50S ribosomal protein L4	0.438	22333.5
gdpP/khpB-1 Vs gdpP	0.910277	0.00418911	>WP_021165063.1	OAS79_RS09225	peptidase U32 family protein	0.186	47905.5
gdpP/khpB-1 Vs gdpP	0.908423	0.0172613	>WP_011675464.1	OAS79_RS05495	co-chaperone GroES	0.883	10214.8
gdpP/khpB-1 Vs gdpP	0.906682	0.158239	>WP_021165239.1	OAS79_RS01860	glycine--tRNA ligase subunit alpha	0.161	36083.7
gdpP/khpB-1 Vs gdpP	0.905475	0.841201	>WP_283707242.1	OAS79_RS12790	hypothetical protein	0.15	33928.4
gdpP/khpB-1 Vs gdpP	0.905374	0.202162	>WP_021165817.1	OAS79_RS06160	energy-coupling factor ABC transporter ATP-binding protein	0.208	31705.5
gdpP/khpB-1 Vs gdpP	0.904444	0.100536	>WP_283707127.1	OAS79_RS08470	threonine synthase	0.27	55084.9
gdpP/khpB-1 Vs gdpP	0.904254	0.10995	>WP_021165620.1	OAS79_RS10830	3-phosphoshikimate 1-carboxyvinyltransferase	0.156	46010.1
gdpP/khpB-1 Vs gdpP	0.903896	0.813545	>WP_011676574.1	OAS79_RS11115	demethylmenaquinone methyltransferase	0.22	27756.2
gdpP/khpB-1 Vs gdpP	0.902155	0.051348	>WP_021165694.1	OAS79_RS10110	tRNA uridine-5-carboxymethylaminomethyl(34) synthesis enzyme MnmG	0.245	69372.3
gdpP/khpB-1 Vs gdpP	0.902133	0.517808	>WP_011677311.1	OAS79_RS07650	ribonuclease HIII	0.075	32095.9
gdpP/khpB-1 Vs gdpP	0.901913	0.000185124	>WP_011675084.1	OAS79_RS07510	MULTISPECIES: redox-regulated ATPase YchF	0.394	41241.9
gdpP/khpB-1 Vs gdpP	0.8992	0.92031	>WP_021165428.1	OAS79_RS12465	6-phosphofructokinase	0.294	35805.6
gdpP/khpB-1 Vs gdpP	0.898242	0.0070201	>WP_011675265.1	OAS79_RS06425	ribosome silencing factor	0.303	12821.6
gdpP/khpB-1 Vs gdpP	0.896575	0.0269507	>WP_021165520.1	OAS79_RS11710	UDP-N-acetylmuramoyl-L-alanine--D-glutamate ligase	0.232	49254.4
gdpP/khpB-1 Vs gdpP	0.894458	0.211884	>WP_003131952.1	OAS79_RS08015	MULTISPECIES: 30S ribosomal protein S18	0.284	9371.03
gdpP/khpB-1 Vs gdpP	0.893329	0.283528	>WP_011675365.1	OAS79_RS05935	UDP-N-acetylglucosamine 1-carboxyvinyltransferase	0.325	44986.8
gdpP/khpB-1 Vs gdpP	0.893284	0.494427	>WP_021166041.1	OAS79_RS06565	dTDP-4-dehydrorhamnose reductase	0.224	33125.5
gdpP/khpB-1 Vs gdpP	0.893132	0.307597	>WP_011676655.1	OAS79_RS11545	MULTISPECIES: signal recognition particle protein	0.363	56846.2
gdpP/khpB-1 Vs gdpP	0.893068	0.00545924	>WP_003130644.1	OAS79_RS01955	MULTISPECIES: 50S ribosomal protein L21	0.644	11423.2
gdpP/khpB-1 Vs gdpP	0.893045	0.557696	>WP_021165177.1	OAS79_RS02350	oleate hydratase	0.063	67047.1
gdpP/khpB-1 Vs gdpP	0.892544	0.045964	>WP_014572580.1	OAS79_RS01460	NUDIX domain-containing protein	0.392	19622.5
gdpP/khpB-1 Vs gdpP	0.892092	0.129638	>WP_283707414.1	OAS79_RS05845	ABC transporter ATP-binding protein	0.126	62709.9
gdpP/khpB-1 Vs gdpP	0.891945	0.334582	>WP_021164823.1	OAS79_RS07925	DNA mismatch repair protein MutS	0.15	94315.4
gdpP/khpB-1 Vs gdpP	0.891354	0.0532043	>WP_011675753.1	OAS79_RS04575	MULTISPECIES: GtrA family protein	0.061	17218.4
gdpP/khpB-1 Vs gdpP	0.891163	0.00173158	>WP_014567973.1	OAS79_RS13080	MULTISPECIES: oligoendopeptidase F	0.328	69862.8
gdpP/khpB-1 Vs gdpP	0.891151	0.566902	>WP_010905542.1	OAS79_RS03790	MULTISPECIES: Veg family protein	0.8	9834.1
gdpP/khpB-1 Vs gdpP	0.891011	0.31966	>WP_021165903.1	OAS79_RS05420	diphosphomevalonate decarboxylase	0.167	35002.8
gdpP/khpB-1 Vs gdpP	0.890112	0.0476742	>WP_011675185.1	OAS79_RS06930	ribonuclease P protein component	0.265	13688
gdpP/khpB-1 Vs gdpP	0.889882	0.486315	>WP_021165800.1	OAS79_RS06295	class I SAM-dependent rRNA methyltransferase	0.136	43461.7
gdpP/khpB-1 Vs gdpP	0.889603	2.92373e-05	>WP_283707254.1	OAS79_RS13040	MULTISPECIES: oligopeptide ABC transporter substrate-binding protein	0.482	65770
gdpP/khpB-1 Vs gdpP	0.888373	0.276238	>WP_283707346.1	OAS79_RS01115	ketol-acid reductoisomerase	0.056	37262.2
gdpP/khpB-1 Vs gdpP	0.888344	0.615817	>WP_021165753.1	OAS79_RS07530	ATP-dependent nuclease subunit B	0.167	127311
gdpP/khpB-1 Vs gdpP	0.888224	0.00456546	>WP_021166391.1	OAS79_RS07660	ABC transporter permease	0.053	38912.9
gdpP/khpB-1 Vs gdpP	0.88732	0.0376488	>WP_011676588.1	OAS79_RS11825	C69 family dipeptidase	0.39	53823.1
gdpP/khpB-1 Vs gdpP	0.886676	0.259802	>WP_011675392.1	OAS79_RS05790	MULTISPECIES: winged helix-turn-helix transcriptional regulator	0.374	13104.4
gdpP/khpB-1 Vs gdpP	0.886203	0.0995447	>WP_021165026.1	OAS79_RS08935	ROK family glucokinase	0.217	33631
gdpP/khpB-1 Vs gdpP	0.885961	0.0387931	>WP_011676633.1	OAS79_RS11680	MULTISPECIES: type B 50S ribosomal protein L31	0.802	9352.48
gdpP/khpB-1 Vs gdpP	0.884734	0.778749	>WP_010906302.1	OAS79_RS08515	MULTISPECIES: 50S ribosomal protein L22	0.67	12469.5
gdpP/khpB-1 Vs gdpP	0.88441	0.333541	>WP_014572213.1	OAS79_RS10700	F0F1 ATP synthase subunit delta	0.514	19209.1
gdpP/khpB-1 Vs gdpP	0.884395	0.519227	>WP_021165901.1	OAS79_RS05450	16S rRNA (cytidine(1402)-2'-O)-methyltransferase	0.072	32621.4
gdpP/khpB-1 Vs gdpP	0.88191	0.0109791	>WP_014572963.1	OAS79_RS04020	MULTISPECIES: ATP-binding cassette domain-containing protein	0.148	71898.5
gdpP/khpB-1 Vs gdpP	0.881874	0.000873393	>WP_031286468.1	OAS79_RS12165	L-serine ammonia-lyase, iron-sulfur-dependent, subunit alpha	0.258	29714.1
gdpP/khpB-1 Vs gdpP	0.881612	0.0496384	>WP_021165956.1	OAS79_RS05010	LysM peptidoglycan-binding domain-containing protein	0.028	37482.5
gdpP/khpB-1 Vs gdpP	0.880569	0.195532	>WP_011677044.1	OAS79_RS09210	putative RNA methyltransferase	0.059	31792.6
gdpP/khpB-1 Vs gdpP	0.880448	0.801365	>WP_011676292.1	OAS79_RS01045	ArsR/SmtB family transcription factor	0.091	12762.8
gdpP/khpB-1 Vs gdpP	0.880116	0.488816	>WP_011675899.1	OAS79_RS02395	MULTISPECIES: PFL family protein	0.191	46744.2
gdpP/khpB-1 Vs gdpP	0.878858	0.569543	>WP_011676845.1	OAS79_RS10195	pyridoxal phosphate-dependent aminotransferase	0.115	43153.4
gdpP/khpB-1 Vs gdpP	0.878358	0.0268849	>WP_162494669.1	OAS79_RS06465	ribosome biogenesis GTPase YqeH	0.239	41524.9
gdpP/khpB-1 Vs gdpP	0.878292	0.0481861	>WP_011677233.1	OAS79_RS08085	MULTISPECIES: 23S rRNA (uracil(1939)-C(5))-methyltransferase RlmD	0.191	58894.9
gdpP/khpB-1 Vs gdpP	0.877187	0.107125	>WP_011834222.1	OAS79_RS07045	MULTISPECIES: preprotein translocase subunit SecA	0.179	98006
gdpP/khpB-1 Vs gdpP	0.873913	0.165077	>WP_021165257.1	OAS79_RS01740	FAD:protein FMN transferase	0.368	39727.5
gdpP/khpB-1 Vs gdpP	0.873802	0.494352	>WP_061777927.1	OAS79_RS07105	polysaccharide deacetylase family protein	0.113	35488.5
gdpP/khpB-1 Vs gdpP	0.873162	0.000354947	>WP_021164985.1	OAS79_RS09560	threonine--tRNA ligase	0.266	74215.9
gdpP/khpB-1 Vs gdpP	0.87312	0.715575	>WP_021166341.1	OAS79_RS04545	DUF948 domain-containing protein	0.295	14788.4
gdpP/khpB-1 Vs gdpP	0.872266	0.176058	>WP_011675351.1	OAS79_RS06035	hypothetical protein	0.259	29823.3
gdpP/khpB-1 Vs gdpP	0.87084	0.0352626	>WP_021166042.1	OAS79_RS06560	beta 1-4 rhamnosyltransferase Cps2T	0.194	46061.2
gdpP/khpB-1 Vs gdpP	0.870743	0.100234	>WP_003130555.1	OAS79_RS08615	MULTISPECIES: 30S ribosomal protein S13	0.38	13491.6
gdpP/khpB-1 Vs gdpP	0.869157	0.110869	>WP_011676571.1	OAS79_RS11130	bacteriocin immunity protein	0.135	12342.3
gdpP/khpB-1 Vs gdpP	0.868722	0.0653751	>WP_021165992.1	OAS79_RS06985	MFS transporter	0.109	41659.8
gdpP/khpB-1 Vs gdpP	0.868167	0.0242196	>WP_011676748.1	OAS79_RS10790	chorismate synthase	0.343	42782.5
gdpP/khpB-1 Vs gdpP	0.867457	0.421416	>WP_011675840.1	OAS79_RS02835	GNAT family N-acetyltransferase	0.052	17733.2
gdpP/khpB-1 Vs gdpP	0.867347	0.000223032	>WP_011676102.1	OAS79_RS01855	glycine--tRNA ligase subunit beta	0.291	75476.1
gdpP/khpB-1 Vs gdpP	0.866799	0.0152237	>WP_011677109.1	OAS79_RS08870	arginine--tRNA ligase	0.47	62916.8
gdpP/khpB-1 Vs gdpP	0.865545	0.601144	>WP_021165435.1	OAS79_RS12390	GntR family transcriptional regulator	0.181	26882
gdpP/khpB-1 Vs gdpP	0.864533	0.445223	>WP_011675577.1	OAS79_RS04765	membrane protein insertase YidC	0.125	35518
gdpP/khpB-1 Vs gdpP	0.863481	0.126418	>WP_014573430.1	OAS79_RS07835	NUDIX hydrolase	0.185	16941.9
gdpP/khpB-1 Vs gdpP	0.86272	0.0079299	>WP_010906184.1	OAS79_RS09900	MULTISPECIES: 30S ribosomal protein S15	0.674	10343
gdpP/khpB-1 Vs gdpP	0.862491	0.842917	>WP_014573540.1	OAS79_RS00160	MULTISPECIES: ParA family protein	0.107	28356.4
gdpP/khpB-1 Vs gdpP	0.862173	0.470069	>WP_021165613.1	OAS79_RS10870	MULTISPECIES: Bax inhibitor-1/YccA family protein	0.042	26065.1
gdpP/khpB-1 Vs gdpP	0.861832	0.381091	>WP_011669076.1	OAS79_RS00260	MULTISPECIES: hypothetical protein	0.25	13443.7
gdpP/khpB-1 Vs gdpP	0.861487	0.0526867	>WP_011677190.1	OAS79_RS08335	MULTISPECIES: phosphatidate cytidylyltransferase	0.034	29135.1
gdpP/khpB-1 Vs gdpP	0.860364	0.18094	>WP_021165661.1	OAS79_RS10420	glycosyltransferase family 4 protein	0.039	48686.7
gdpP/khpB-1 Vs gdpP	0.860134	0.830551	>WP_011677040.1	OAS79_RS09235	nicotinamide-nucleotide adenylyltransferase	0.266	43997.2
gdpP/khpB-1 Vs gdpP	0.859971	0.87633	>WP_283707238.1	OAS79_RS12675	replication initiation protein, partial	0.079	26879
gdpP/khpB-1 Vs gdpP	0.859293	0.000824806	>WP_283707310.1	OAS79_RS13870	MULTISPECIES: UDP-galactopyranose mutase	0.322	44358.7
gdpP/khpB-1 Vs gdpP	0.859135	0.134441	>WP_021165697.1	OAS79_RS10080	serine O-acetyltransferase	0.181	21894.2
gdpP/khpB-1 Vs gdpP	0.858527	0.00522481	>WP_014572032.1	OAS79_RS05600	lysine--tRNA ligase	0.366	56545.2
gdpP/khpB-1 Vs gdpP	0.857694	0.0127355	>WP_003129946.1	OAS79_RS08555	MULTISPECIES: type Z 30S ribosomal protein S14	0.246	7134.54
gdpP/khpB-1 Vs gdpP	0.857545	0.404098	>WP_011676839.1	OAS79_RS10220	nucleoside triphosphate pyrophosphohydrolase family protein	0.261	12839.5
gdpP/khpB-1 Vs gdpP	0.857091	0.537863	>WP_011675422.1	OAS79_RS05640	NAD kinase	0.107	30407.6
gdpP/khpB-1 Vs gdpP	0.855663	0.473931	>WP_021213379.1	OAS79_RS12710	MULTISPECIES: ribbon-helix-helix protein, CopG family	0.176	5931.77
gdpP/khpB-1 Vs gdpP	0.85562	0.116458	>WP_011677324.1	OAS79_RS07575	TIGR01212 family radical SAM protein	0.102	36055.3
gdpP/khpB-1 Vs gdpP	0.855557	0.430872	>WP_021166298.1	OAS79_RS04865	DNA primase	0.159	72848.2
gdpP/khpB-1 Vs gdpP	0.854957	0.527877	>WP_011677321.1	OAS79_RS07595	serine hydrolase	0.154	46868.3
gdpP/khpB-1 Vs gdpP	0.854645	0.0261448	>WP_011834703.1	OAS79_RS00110	MULTISPECIES: recombinase family protein	0.37	20818.8
gdpP/khpB-1 Vs gdpP	0.854148	0.000122662	>WP_283707249.1	OAS79_RS12895	restriction endonuclease subunit S	0.181	49102.5
gdpP/khpB-1 Vs gdpP	0.85404	0.158025	>WP_031286333.1	OAS79_RS02415	isochorismatase family protein	0.169	21632.6
gdpP/khpB-1 Vs gdpP	0.853752	0.828822	>WP_011677071.1	OAS79_RS09060	hypothetical protein	0.315	8705.06
gdpP/khpB-1 Vs gdpP	0.852789	0.0272907	>WP_003129953.1	OAS79_RS08540	MULTISPECIES: 50S ribosomal protein L14	0.656	12922.1
gdpP/khpB-1 Vs gdpP	0.851874	0.76772	>WP_014573541.1	OAS79_RS00155	MULTISPECIES: hypothetical protein	0.247	9073.3
gdpP/khpB-1 Vs gdpP	0.851169	0.93842	>WP_061777854.1	OAS79_RS05105	DNA polymerase III subunit alpha	0.079	122233
gdpP/khpB-1 Vs gdpP	0.85057	0.0670635	>WP_021165915.1	OAS79_RS05325	pyruvate:ferredoxin (flavodoxin) oxidoreductase	0.144	135180
gdpP/khpB-1 Vs gdpP	0.850506	0.000257405	>WP_011676545.1	OAS79_RS11265	MULTISPECIES: adenylosuccinate lyase	0.411	49735.5
gdpP/khpB-1 Vs gdpP	0.848947	0.0157602	>WP_015082475.1	OAS79_RS00995	D-alanine--poly(phosphoribitol) ligase subunit DltA	0.188	55870.7
gdpP/khpB-1 Vs gdpP	0.848651	0.0380552	>WP_011676660.1	OAS79_RS11520	NUDIX hydrolase	0.43	17512.9
gdpP/khpB-1 Vs gdpP	0.848634	0.213294	>WP_021165957.1	OAS79_RS05000	transglycosylase domain-containing protein	0.121	75365
gdpP/khpB-1 Vs gdpP	0.847884	0.00595492	>WP_011835775.1	OAS79_RS09990	cell division protein FtsA	0.32	49337.9
gdpP/khpB-1 Vs gdpP	0.846451	0.00927283	>WP_004254378.1	OAS79_RS07670	MULTISPECIES: 30S ribosomal protein S9	0.246	14098.2
gdpP/khpB-1 Vs gdpP	0.845868	0.367229	>WP_011675379.1	OAS79_RS05865	MetQ/NlpA family ABC transporter substrate-binding protein	0.136	32014.8
gdpP/khpB-1 Vs gdpP	0.845754	0.013395	>WP_021165246.1	OAS79_RS01805	lipid II isoglutaminyl synthase subunit MurT	0.131	50090.6
gdpP/khpB-1 Vs gdpP	0.8457	0.482028	>WP_021165135.1	OAS79_RS02625	DUF4767 domain-containing protein	0.141	24090.7
gdpP/khpB-1 Vs gdpP	0.844143	0.97384	>WP_021165500.1	OAS79_RS11885	LacI family DNA-binding transcriptional regulator	0.117	37484.7
gdpP/khpB-1 Vs gdpP	0.843618	0.0306945	>WP_004254487.1	OAS79_RS08865	MULTISPECIES: arginine repressor	0.197	16893.5
gdpP/khpB-1 Vs gdpP	0.843348	0.00158326	>WP_021165577.1	OAS79_RS11170	phosphate acetyltransferase	0.417	35200.3
gdpP/khpB-1 Vs gdpP	0.842896	0.76365	>WP_011675453.1	OAS79_RS05550	OsmC family protein	0.188	15602
gdpP/khpB-1 Vs gdpP	0.841818	0.404273	>WP_003129957.1	OAS79_RS08530	MULTISPECIES: 50S ribosomal protein L29	0.493	7859.16
gdpP/khpB-1 Vs gdpP	0.841437	0.861337	>WP_011677261.1	OAS79_RS07895	sulfite exporter TauE/SafE family protein	0.17	29650.7
gdpP/khpB-1 Vs gdpP	0.840293	1.38323e-05	>WP_021165427.1	OAS79_RS12470	pyruvate kinase	0.614	54284.9
gdpP/khpB-1 Vs gdpP	0.839878	0.000306	>WP_003139952.1	OAS79_RS13195	MULTISPECIES: universal stress protein	0.393	15907.1
gdpP/khpB-1 Vs gdpP	0.839869	0.0025157	>WP_282667517.1	OAS79_RS13005	MULTISPECIES: ParA family protein	0.487	30286.8
gdpP/khpB-1 Vs gdpP	0.839726	0.000145569	>WP_021164816.1	OAS79_RS07825	Crp/Fnr family transcriptional regulator	0.295	26359.4
gdpP/khpB-1 Vs gdpP	0.839503	0.167631	>WP_011676167.1	OAS79_RS01325	MULTISPECIES: AI-2E family transporter	0.041	43675.3
gdpP/khpB-1 Vs gdpP	0.837187	0.000265784	>WP_021166050.1	OAS79_RS06510	glycosyltransferase	0.205	44751.8
gdpP/khpB-1 Vs gdpP	0.836597	0.0237956	>WP_011677133.1	OAS79_RS08715	DUF1048 domain-containing protein	0.214	13455.5
gdpP/khpB-1 Vs gdpP	0.835808	0.0129712	>WP_014572576.1	OAS79_RS01515	xanthine phosphoribosyltransferase	0.345	21734.2
gdpP/khpB-1 Vs gdpP	0.835624	0.242112	>WP_011675161.1	OAS79_RS07060	MULTISPECIES: lysophospholipid acyltransferase family protein	0.488	24721.2
gdpP/khpB-1 Vs gdpP	0.835017	0.000406946	>WP_021165833.1	OAS79_RS06050	tRNA (adenosine(37)-N6)-threonylcarbamoyltransferase complex transferase subunit TsaD	0.161	36716
gdpP/khpB-1 Vs gdpP	0.834733	0.000998477	>WP_021164806.1	OAS79_RS07750	type I glyceraldehyde-3-phosphate dehydrogenase	0.414	35833.5
gdpP/khpB-1 Vs gdpP	0.833925	0.081616	>WP_021165111.1	OAS79_RS09630	amidase domain-containing protein	0.09	57670.9
gdpP/khpB-1 Vs gdpP	0.832249	0.228782	>WP_011836168.1	OAS79_RS07645	signal peptidase I	0.26	23478.1
gdpP/khpB-1 Vs gdpP	0.83192	0.0110606	>WP_011836026.1	OAS79_RS08500	MULTISPECIES: 50S ribosomal protein L23	0.773	10801.5
gdpP/khpB-1 Vs gdpP	0.830035	0.00110639	>WP_021165801.1	OAS79_RS06280	NAD(P)/FAD-dependent oxidoreductase	0.184	45659.5
gdpP/khpB-1 Vs gdpP	0.828321	0.104424	>WP_011677151.1	OAS79_RS08590	MULTISPECIES: 50S ribosomal protein L15	0.531	15348.5
gdpP/khpB-1 Vs gdpP	0.827113	0.00264741	>WP_011834777.1	OAS79_RS11335	MULTISPECIES: hypothetical protein	0.228	10117.2
gdpP/khpB-1 Vs gdpP	0.826777	0.0714535	>WP_011676394.1	OAS79_RS03075	BMP family lipoprotein	0.37	36891.3
gdpP/khpB-1 Vs gdpP	0.826025	0.000575122	>WP_011836022.1	OAS79_RS08580	MULTISPECIES: 30S ribosomal protein S5	0.685	17582.3
gdpP/khpB-1 Vs gdpP	0.825618	1.43182e-05	>WP_021165704.1	OAS79_RS10005	cell division protein SepF	0.413	21905.8
gdpP/khpB-1 Vs gdpP	0.825203	0.0053219	>WP_021165966.1	OAS79_RS07250	ATP-binding cassette domain-containing protein	0.22	61473.6
gdpP/khpB-1 Vs gdpP	0.824022	0.0496341	>WP_021165945.1	OAS79_RS05070	GNAT family N-acetyltransferase	0.194	19074
gdpP/khpB-1 Vs gdpP	0.823994	0.0492217	>WP_021165850.1	OAS79_RS05955	cation diffusion facilitator family transporter	0.112	47587.3
gdpP/khpB-1 Vs gdpP	0.822916	0.708286	>WP_021214282.1	OAS79_RS02890	penicillin-binding protein	0.162	83744.8
gdpP/khpB-1 Vs gdpP	0.822903	0.791491	>WP_021165860.1	OAS79_RS05880	MetQ/NlpA family ABC transporter substrate-binding protein	0.238	30988.5
gdpP/khpB-1 Vs gdpP	0.822421	0.000241099	>WP_011677158.1	OAS79_RS08525	MULTISPECIES: 50S ribosomal protein L16	0.255	15343
gdpP/khpB-1 Vs gdpP	0.822361	1.25048e-05	>WP_010906164.1	OAS79_RS13025	MULTISPECIES: murein tripeptide/oligopeptide ABC transporter ATP-binding protein OppF	0.345	35976.2
gdpP/khpB-1 Vs gdpP	0.82143	0.00111351	>WP_021165807.1	OAS79_RS06245	Gfo/Idh/MocA family oxidoreductase	0.327	38171.2
gdpP/khpB-1 Vs gdpP	0.821042	0.590275	>WP_021165113.1	OAS79_RS09640	PspC domain-containing protein	0.552	7088.51
gdpP/khpB-1 Vs gdpP	0.819697	0.0598317	>WP_021165456.1	OAS79_RS12270	cation-translocating P-type ATPase	0.179	95977.1
gdpP/khpB-1 Vs gdpP	0.818861	0.00301649	>WP_010868915.1	OAS79_RS00050	MULTISPECIES: hypothetical protein	0.447	9184.51
gdpP/khpB-1 Vs gdpP	0.816887	0.000196157	>WP_011675699.1	OAS79_RS03890	1,4-dihydroxy-2-naphthoyl-CoA synthase	0.293	30894.3
gdpP/khpB-1 Vs gdpP	0.816611	0.0411805	>WP_011675733.1	OAS79_RS03675	ribosome maturation factor RimP	0.331	17565.2
gdpP/khpB-1 Vs gdpP	0.816317	9.91872e-05	>WP_014571887.1	OAS79_RS06735	Asp-tRNA(Asn)/Glu-tRNA(Gln) amidotransferase subunit GatA	0.288	52116.3
gdpP/khpB-1 Vs gdpP	0.815868	0.010819	>WP_003132258.1	OAS79_RS07180	MULTISPECIES: 50S ribosomal protein L33	0.367	5997.1
gdpP/khpB-1 Vs gdpP	0.815505	0.581276	>WP_014573100.1	OAS79_RS05080	YpmS family protein	0.115	24612.5
gdpP/khpB-1 Vs gdpP	0.81517	0.520184	>WP_031286477.1	OAS79_RS02960	exodeoxyribonuclease VII large subunit	0.189	47151.2
gdpP/khpB-1 Vs gdpP	0.81459	0.0843936	>WP_021165282.1	OAS79_RS01505	hypothetical protein	0.346	15501.7
gdpP/khpB-1 Vs gdpP	0.814254	4.45483e-05	>WP_283707120.1	OAS79_RS08120	valine--tRNA ligase	0.322	100586
gdpP/khpB-1 Vs gdpP	0.814102	0.000601231	>WP_031286440.1	OAS79_RS01340	23S rRNA (uracil(1939)-C(5))-methyltransferase RlmD	0.257	52044.8
gdpP/khpB-1 Vs gdpP	0.813597	0.443563	>WP_015082220.1	OAS79_RS03580	MULTISPECIES: cysteine synthase A	0.281	32658.4
gdpP/khpB-1 Vs gdpP	0.813175	0.000168472	>WP_283707239.1	OAS79_RS12730	type I restriction-modification system subunit M N-terminal domain-containing protein, partial	0.229	26339.3
gdpP/khpB-1 Vs gdpP	0.812959	0.195499	>WP_011677155.1	OAS79_RS08565	MULTISPECIES: 30S ribosomal protein S8	0.606	14670.1
gdpP/khpB-1 Vs gdpP	0.811442	0.0517591	>WP_011675806.1	OAS79_RS03010	dihydrolipoyl dehydrogenase family protein	0.31	47867.7
gdpP/khpB-1 Vs gdpP	0.811007	2.54197e-05	>WP_021165665.1	OAS79_RS10390	DNA-directed RNA polymerase subunit beta	0.349	133231
gdpP/khpB-1 Vs gdpP	0.810906	0.00420945	>WP_011675223.1	OAS79_RS06730	Asp-tRNA(Asn)/Glu-tRNA(Gln) amidotransferase subunit GatB	0.535	53398.3
gdpP/khpB-1 Vs gdpP	0.809852	0.0275584	>WP_021165064.1	OAS79_RS09240	L-glyceraldehyde 3-phosphate reductase	0.126	37384.3
gdpP/khpB-1 Vs gdpP	0.809262	0.115752	>WP_283707281.1	OAS79_RS13565	MULTISPECIES: WxL domain-containing protein	0.326	24724.5
gdpP/khpB-1 Vs gdpP	0.80921	9.32875e-06	>WP_021164968.1	OAS79_RS08310	S1C family serine protease	0.128	41585
gdpP/khpB-1 Vs gdpP	0.808159	0.0662341	>WP_003130191.1	OAS79_RS00835	MULTISPECIES: YneF family protein	0.43	8932.7
gdpP/khpB-1 Vs gdpP	0.806728	0.00154182	>WP_014572220.1	OAS79_RS10760	VTT domain-containing protein;MULTISPECIES: VTT domain-containing protein	0.032	24629.7
gdpP/khpB-1 Vs gdpP	0.806589	0.000380781	>WP_021166019.1	OAS79_RS06755	hypothetical protein	0.125	58199.5
gdpP/khpB-1 Vs gdpP	0.806332	0.00249089	>WP_003130886.1	OAS79_RS10985	MULTISPECIES: phosphate ABC transporter ATP-binding protein PstB	0.364	28165.4
gdpP/khpB-1 Vs gdpP	0.804979	0.236197	>WP_021166329.1	OAS79_RS04690	hypothetical protein	0.116	17497.9
gdpP/khpB-1 Vs gdpP	0.804468	0.096112	>WP_021165163.1	OAS79_RS02485	zinc ribbon domain-containing protein	0.18	10420.2
gdpP/khpB-1 Vs gdpP	0.804085	0.000734419	>WP_031286472.1	OAS79_RS12055	LTA synthase family protein	0.14	80887.3
gdpP/khpB-1 Vs gdpP	0.803511	0.00558411	>WP_014572095.1	OAS79_RS09970	NAD(P)/FAD-dependent oxidoreductase	0.151	41699.5
gdpP/khpB-1 Vs gdpP	0.802346	0.000250425	>WP_011676116.1	OAS79_RS01790	SDR family oxidoreductase	0.227	23022.4
gdpP/khpB-1 Vs gdpP	0.802276	0.0692117	>WP_031286338.1	OAS79_RS02330	fructose-specific PTS transporter subunit EIIC	0.252	66126.5
gdpP/khpB-1 Vs gdpP	0.801884	0.0210364	>WP_011835953.1	OAS79_RS09100	hypothetical protein	0.172	7359.35
gdpP/khpB-1 Vs gdpP	0.801851	0.00814412	>WP_021166389.1	OAS79_RS07640	pur operon repressor	0.384	30390.9
gdpP/khpB-1 Vs gdpP	0.800971	0.0239833	>WP_283707161.1	OAS79_RS09105	hypothetical protein	0.276	12145
gdpP/khpB-1 Vs gdpP	0.800886	0.885068	>WP_021214141.1	OAS79_RS08700	PIN/TRAM domain-containing protein	0.144	39777
gdpP/khpB-1 Vs gdpP	0.800726	0.0705628	>WP_011675823.1	OAS79_RS02925	arginine repressor	0.527	16854.3
gdpP/khpB-1 Vs gdpP	0.800663	0.0579577	>WP_011675338.1	OAS79_RS06100	SprT family protein	0.231	17667.3
gdpP/khpB-1 Vs gdpP	0.800636	0.851913	>WP_011675498.1	OAS79_RS05315	diadenylate cyclase CdaA	0.134	32383.8
gdpP/khpB-1 Vs gdpP	0.800239	0.245679	>WP_021165243.1	OAS79_RS01830	GNAT family N-acetyltransferase	0.296	18984.8
gdpP/khpB-1 Vs gdpP	0.799485	0.580518	>WP_021165491.1	OAS79_RS11955	antibiotic biosynthesis monooxygenase family protein	0.113	11414.9
gdpP/khpB-1 Vs gdpP	0.798847	0.00153148	>WP_283707349.1	OAS79_RS01425	ABC transporter ATP-binding protein	0.415	48228.3
gdpP/khpB-1 Vs gdpP	0.798811	0.512618	>WP_011677024.1	OAS79_RS09315	CDP-diacylglycerol--glycerol-3-phosphate 3-phosphatidyltransferase	0.047	21344.6
gdpP/khpB-1 Vs gdpP	0.798784	0.0917842	>WP_021165513.1	OAS79_RS11785	alpha/beta hydrolase	0.132	31763.9
gdpP/khpB-1 Vs gdpP	0.797652	0.0133475	>WP_014572780.1	OAS79_RS02365	nucleotide exchange factor GrpE	0.788	20566
gdpP/khpB-1 Vs gdpP	0.79545	0.00628525	>WP_021165386.1	OAS79_RS01335	NAD(P)/FAD-dependent oxidoreductase	0.131	58537.9
gdpP/khpB-1 Vs gdpP	0.795339	0.000977722	>WP_011677018.1	OAS79_RS09340	HIT family protein	0.09	13943.7
gdpP/khpB-1 Vs gdpP	0.795333	0.240404	>WP_011676644.1	OAS79_RS11595	MULTISPECIES: ArsR/SmtB family transcription factor	0.232	11321.9
gdpP/khpB-1 Vs gdpP	0.793838	0.058607	>WP_015081971.1	OAS79_RS06190	MULTISPECIES: DUF2325 domain-containing protein	0.112	19394.4
gdpP/khpB-1 Vs gdpP	0.793829	0.826661	>WP_021166032.1	OAS79_RS06625	ferrous iron transport protein B	0.082	76444.4
gdpP/khpB-1 Vs gdpP	0.79367	0.000221768	>WP_021166118.1	OAS79_RS03600	acetyl-CoA carboxylase biotin carboxylase subunit	0.319	49493.3
gdpP/khpB-1 Vs gdpP	0.792219	0.144244	>WP_021165940.1	OAS79_RS07300	lipoate--protein ligase	0.162	37699.2
gdpP/khpB-1 Vs gdpP	0.792082	4.36485e-06	>WP_058147818.1	OAS79_RS04345	MULTISPECIES: ATP-dependent nuclease	0.207	70542.9
gdpP/khpB-1 Vs gdpP	0.791909	0.00415799	>WP_031286533.1	OAS79_RS10185	helicase C-terminal domain-containing protein	0.291	89557.9
gdpP/khpB-1 Vs gdpP	0.790959	0.560547	>WP_021214332.1	OAS79_RS00820	glutamate synthase large subunit	0.058	164213
gdpP/khpB-1 Vs gdpP	0.790879	0.000137643	>WP_011676107.1	OAS79_RS01835	nicotinate phosphoribosyltransferase	0.288	55950.5
gdpP/khpB-1 Vs gdpP	0.790627	0.000269151	>WP_021165445.1	OAS79_RS12335	SPFH domain-containing protein	0.119	43951.7
gdpP/khpB-1 Vs gdpP	0.790103	4.99578e-08	>WP_021166342.1	OAS79_RS04535	NADP-dependent phosphogluconate dehydrogenase	0.396	52428.4
gdpP/khpB-1 Vs gdpP	0.788579	0.403859	>WP_283707295.1	OAS79_RS13735	MULTISPECIES: RepB family plasmid replication initiator protein	0.112	45366.1
gdpP/khpB-1 Vs gdpP	0.788342	0.0260299	>WP_011675238.1	OAS79_RS06655	YutD family protein	0.106	30155.2
gdpP/khpB-1 Vs gdpP	0.78828	0.00086663	>WP_021165477.1	OAS79_RS12110	leucine--tRNA ligase	0.186	93930.4
gdpP/khpB-1 Vs gdpP	0.788265	0.290328	>WP_011676180.1	OAS79_RS01025	5-methyltetrahydropteroyltriglutamate--homocysteine S-methyltransferase	0.089	87130
gdpP/khpB-1 Vs gdpP	0.788008	0.118005	>WP_011677163.1	OAS79_RS08480	MULTISPECIES: large-conductance mechanosensitive channel protein MscL	0.165	13600.2
gdpP/khpB-1 Vs gdpP	0.787995	0.349847	>WP_021214053.1	OAS79_RS00400	MULTISPECIES: CPBP family intramembrane glutamic endopeptidase	0.036	23861.9
gdpP/khpB-1 Vs gdpP	0.787901	0.344961	>WP_021165645.1	OAS79_RS10680	alpha/beta hydrolase	0.198	29603.5
gdpP/khpB-1 Vs gdpP	0.787607	0.0782958	>WP_021166172.1	OAS79_RS04065	thiol reductant ABC exporter subunit CydD	0.093	64514.1
gdpP/khpB-1 Vs gdpP	0.785995	0.0327883	>WP_011677153.1	OAS79_RS08575	50S ribosomal protein L18	0.661	12404.2
gdpP/khpB-1 Vs gdpP	0.785455	0.0361786	>WP_011834838.1	OAS79_RS11535	MULTISPECIES: ribonuclease J	0.207	63407.9
gdpP/khpB-1 Vs gdpP	0.784754	0.667012	>WP_021164999.1	OAS79_RS08685	DNA repair protein RadA	0.119	49869.3
gdpP/khpB-1 Vs gdpP	0.784743	0.0166869	>WP_021165588.1	OAS79_RS11080	LacI family DNA-binding transcriptional regulator	0.148	36221.5
gdpP/khpB-1 Vs gdpP	0.783049	0.203029	>WP_021165286.1	OAS79_RS01455	bifunctional folylpolyglutamate synthase/dihydrofolate synthase	0.274	47989.8
gdpP/khpB-1 Vs gdpP	0.782498	4.17151e-06	>WP_011675485.1	OAS79_RS05385	DEAD/DEAH box helicase	0.37	50406
gdpP/khpB-1 Vs gdpP	0.782438	5.30874e-05	>WP_021166353.1	OAS79_RS04455	single-stranded-DNA-specific exonuclease RecJ	0.088	83762.8
gdpP/khpB-1 Vs gdpP	0.781907	0.00040078	>WP_015082465.1	OAS79_RS01090	MULTISPECIES: type I DNA topoisomerase	0.271	80543.1
gdpP/khpB-1 Vs gdpP	0.78137	0.0359707	>WP_003129955.1	OAS79_RS08535	MULTISPECIES: 30S ribosomal protein S17	0.419	10143.8
gdpP/khpB-1 Vs gdpP	0.781218	0.0857844	>WP_021165544.1	OAS79_RS11500	transketolase	0.196	71769.9
gdpP/khpB-1 Vs gdpP	0.780626	0.00570701	>WP_063283895.1	OAS79_RS05690	DNA-formamidopyrimidine glycosylase	0.202	31253.4
gdpP/khpB-1 Vs gdpP	0.780094	0.720559	>WP_283707204.1	OAS79_RS11185	FtsK/SpoIIIE family DNA translocase	0.087	82987.6
gdpP/khpB-1 Vs gdpP	0.779744	0.000576786	>WP_021165192.1	OAS79_RS02205	class 1b ribonucleoside-diphosphate reductase subunit alpha	0.238	81510.5
gdpP/khpB-1 Vs gdpP	0.779163	0.488855	>WP_283707389.1	OAS79_RS04370	MULTISPECIES: type I restriction endonuclease subunit R	0.133	113922
gdpP/khpB-1 Vs gdpP	0.777414	5.47144e-05	>WP_011675904.1	OAS79_RS02370	heat-inducible transcriptional repressor HrcA	0.225	39922.9
gdpP/khpB-1 Vs gdpP	0.777291	0.191854	>WP_021165261.1	OAS79_RS01715	DNA helicase PcrA	0.319	86119.8
gdpP/khpB-1 Vs gdpP	0.777091	0.000163739	>WP_015081969.1	OAS79_RS06200	anaerobic ribonucleoside-triphosphate reductase	0.29	84160.6
gdpP/khpB-1 Vs gdpP	0.774735	0.962718	>WP_011677213.1	OAS79_RS08190	SepM family pheromone-processing serine protease	0.09	37398
gdpP/khpB-1 Vs gdpP	0.772387	0.00584946	>WP_011675135.1	OAS79_RS07215	MULTISPECIES: SDR family NAD(P)-dependent oxidoreductase	0.199	30864.3
gdpP/khpB-1 Vs gdpP	0.772257	0.190688	>WP_014570314.1	OAS79_RS12590	MULTISPECIES: hypothetical protein	0.144	13262.8
gdpP/khpB-1 Vs gdpP	0.772104	0.000213814	>WP_021165230.1	OAS79_RS01975	sugar-phosphatase	0.185	30119.7
gdpP/khpB-1 Vs gdpP	0.769103	0.000387973	>WP_003130646.1	OAS79_RS01945	MULTISPECIES: 50S ribosomal protein L27	0.489	10033.5
gdpP/khpB-1 Vs gdpP	0.768625	0.506546	>WP_021165508.1	OAS79_RS11835	iron-containing alcohol dehydrogenase family protein	0.067	39566.6
gdpP/khpB-1 Vs gdpP	0.767308	0.0557285	>WP_011675468.1	OAS79_RS05480	sensor histidine kinase	0.145	54066.8
gdpP/khpB-1 Vs gdpP	0.767135	0.806823	>WP_015082147.1	OAS79_RS04465	ribonuclease Z	0.251	33934.7
gdpP/khpB-1 Vs gdpP	0.765957	0.199314	>WP_021165797.1	OAS79_RS06310	C69 family dipeptidase	0.109	51697.4
gdpP/khpB-1 Vs gdpP	0.765209	1.92973e-05	>WP_021165379.1	OAS79_RS01290	ribonuclease R	0.283	75510.5
gdpP/khpB-1 Vs gdpP	0.764964	0.176234	>WP_021165575.1	OAS79_RS11195	DNA polymerase III subunit delta	0.108	38240.4
gdpP/khpB-1 Vs gdpP	0.764928	0.000697395	>WP_011677159.1	OAS79_RS08510	MULTISPECIES: 30S ribosomal protein S19	0.565	10572.2
gdpP/khpB-1 Vs gdpP	0.762528	0.0168279	>WP_011676466.1	OAS79_RS03445	hypoxanthine phosphoribosyltransferase	0.25	20273.4
gdpP/khpB-1 Vs gdpP	0.760872	0.000311963	>WP_031286608.1	OAS79_RS05885	MetQ/NlpA family ABC transporter substrate-binding protein	0.255	31340.7
gdpP/khpB-1 Vs gdpP	0.760469	0.00107405	>WP_011676702.1	OAS79_RS11025	MULTISPECIES: DUF956 family protein	0.244	14381.6
gdpP/khpB-1 Vs gdpP	0.760447	7.5585e-06	>WP_021165075.1	OAS79_RS09335	histidine--tRNA ligase	0.265	48986.7
gdpP/khpB-1 Vs gdpP	0.758958	0.000850047	>WP_011677014.1	OAS79_RS09360	YitT family protein	0.044	32232
gdpP/khpB-1 Vs gdpP	0.755891	0.00016103	>WP_031301152.1	OAS79_RS02160	DNA topoisomerase IV subunit A, partial	0.104	92867.8
gdpP/khpB-1 Vs gdpP	0.755537	8.34258e-06	>WP_021166355.1	OAS79_RS04440	endolytic transglycosylase MltG	0.43	61110.9
gdpP/khpB-1 Vs gdpP	0.755392	0.00039196	>WP_283707388.1	OAS79_RS04365	type I restriction-modification system subunit M	0.188	58895.7
gdpP/khpB-1 Vs gdpP	0.754588	0.040766	>WP_010905285.1	OAS79_RS05835	MULTISPECIES: helix-turn-helix transcriptional regulator	0.691	11419
gdpP/khpB-1 Vs gdpP	0.753449	8.39603e-07	>WP_021165608.1	OAS79_RS10920	oligoendopeptidase F	0.291	69994.7
gdpP/khpB-1 Vs gdpP	0.753157	0.0139543	>WP_021165294.1	OAS79_RS01410	ABC transporter substrate-binding protein	0.177	40583.6
gdpP/khpB-1 Vs gdpP	0.752311	0.659914	>WP_011677135.1	OAS79_RS08705	hypothetical protein	0.091	23890.1
gdpP/khpB-1 Vs gdpP	0.751934	0.00183161	>WP_021165464.1	OAS79_RS12235	excinuclease ABC subunit UvrC	0.06	76509.3
gdpP/khpB-1 Vs gdpP	0.750088	0.0634459	>WP_021166348.1	OAS79_RS04510	MULTISPECIES: DUF3042 family protein	0.429	6266.53
gdpP/khpB-1 Vs gdpP	0.749731	9.91205e-05	>WP_021165716.1	OAS79_RS09910	bifunctional UDP-N-acetylglucosamine diphosphorylase/glucosamine-1-phosphate N-acetyltransferase GlmU	0.249	49091.6
gdpP/khpB-1 Vs gdpP	0.749497	0.00161727	>WP_021165925.1	OAS79_RS05220	CTP synthase	0.297	59589.2
gdpP/khpB-1 Vs gdpP	0.748675	0.346073	>WP_011675488.1	OAS79_RS05370	MULTISPECIES: PTS sugar transporter subunit IIB	0.231	11324.3
gdpP/khpB-1 Vs gdpP	0.745999	0.0882756	>WP_011675480.1	OAS79_RS05415	mevalonate kinase	0.128	36407.8
gdpP/khpB-1 Vs gdpP	0.745729	0.096438	>WP_021166151.1	OAS79_RS03885	2-succinyl-6-hydroxy-2,4-cyclohexadiene-1-carboxylate synthase	0.129	30202.6
gdpP/khpB-1 Vs gdpP	0.745648	0.836748	>WP_021164971.1	OAS79_RS08350	FAD/NAD(P)-binding oxidoreductase	0.122	49799.6
gdpP/khpB-1 Vs gdpP	0.745147	0.00580911	>WP_021165539.1	OAS79_RS11550	GNAT family N-acetyltransferase	0.1	21050.2
gdpP/khpB-1 Vs gdpP	0.744955	3.80689e-06	>WP_021166120.1	OAS79_RS03655	translation initiation factor IF-2	0.218	104624
gdpP/khpB-1 Vs gdpP	0.744772	0.0208234	>WP_011835486.1	OAS79_RS02885	MULTISPECIES: phospho-N-acetylmuramoyl-pentapeptide-transferase	0.058	36221.4
gdpP/khpB-1 Vs gdpP	0.743414	0.122748	>WP_021164966.1	OAS79_RS08300	glycosyltransferase family 4 protein	0.213	50775.7
gdpP/khpB-1 Vs gdpP	0.743171	2.73938e-05	>WP_021165262.1	OAS79_RS01690	flavocytochrome c	0.323	53009.9
gdpP/khpB-1 Vs gdpP	0.74281	0.891481	>WP_011676088.1	OAS79_RS01960	DUF998 domain-containing protein	0.054	44495.8
gdpP/khpB-1 Vs gdpP	0.742764	0.0630749	>WP_011834671.1	OAS79_RS00080	MULTISPECIES: hypothetical protein	0.07	11462.1
gdpP/khpB-1 Vs gdpP	0.742751	0.000383777	>WP_283707243.1	OAS79_RS12795	AAA family ATPase	0.145	53030.5
gdpP/khpB-1 Vs gdpP	0.742332	3.36638e-07	>WP_021165643.1	OAS79_RS10715	F0F1 ATP synthase subunit beta	0.625	50880.9
gdpP/khpB-1 Vs gdpP	0.742265	1.29011e-05	>WP_107106022.1	OAS79_RS13935	MULTISPECIES: ParA family protein	0.156	30321.6
gdpP/khpB-1 Vs gdpP	0.74222	0.167251	>WP_011676415.1	OAS79_RS03195	tryptophan synthase subunit beta	0.107	43686.7
gdpP/khpB-1 Vs gdpP	0.7407	0.305234	>WP_002396187.1	OAS79_RS12880	MULTISPECIES: tyrosine-type recombinase/integrase	0.093	21367.6
gdpP/khpB-1 Vs gdpP	0.740362	0.00519297	>WP_011676010.1	OAS79_RS02075	phosphatase PAP2 family protein	0.046	24313.1
gdpP/khpB-1 Vs gdpP	0.739465	0.00497478	>WP_021165668.1	OAS79_RS10365	polysaccharide biosynthesis protein	0.068	61696.7
gdpP/khpB-1 Vs gdpP	0.739168	0.135872	>WP_011676764.1	OAS79_RS10720	MULTISPECIES: F0F1 ATP synthase subunit epsilon	0.191	15623.7
gdpP/khpB-1 Vs gdpP	0.73861	0.00088962	>WP_021165896.1	OAS79_RS05525	glutamyl aminopeptidase	0.166	38339
gdpP/khpB-1 Vs gdpP	0.738437	0.0384023	>WP_021165202.1	OAS79_RS02095	glycosyltransferase family 2 protein	0.189	35961.6
gdpP/khpB-1 Vs gdpP	0.736627	6.66578e-06	>WP_014572714.1	OAS79_RS12490	ABC transporter ATP-binding protein	0.275	55544.8
gdpP/khpB-1 Vs gdpP	0.734664	0.117704	>WP_011676727.1	OAS79_RS10895	NCS2 family permease	0.091	50104.5
gdpP/khpB-1 Vs gdpP	0.733809	0.000341505	>WP_021165157.1	OAS79_RS02525	hypothetical protein	0.231	14640.3
gdpP/khpB-1 Vs gdpP	0.733323	4.85564e-05	>WP_021165468.1	OAS79_RS12205	30S ribosomal protein S1	0.581	44723.9
gdpP/khpB-1 Vs gdpP	0.732228	0.189514	>WP_283707424.1	OAS79_RS06705	rhomboid family protein	0.043	25775.8
gdpP/khpB-1 Vs gdpP	0.731769	0.0588339	>WP_011675926.1	OAS79_RS03520	3-oxoacyl-ACP reductase	0.049	25621.4
gdpP/khpB-1 Vs gdpP	0.73114	0.00200478	>WP_021165644.1	OAS79_RS10710	F0F1 ATP synthase subunit gamma	0.308	31995.3
gdpP/khpB-1 Vs gdpP	0.731036	0.000201351	>WP_014572534.1	OAS79_RS01745	DNA gyrase subunit A	0.283	92555.9
gdpP/khpB-1 Vs gdpP	0.729325	1.38449e-05	>WP_014573204.1	OAS79_RS09465	phenylalanine--tRNA ligase subunit beta	0.21	87224.6
gdpP/khpB-1 Vs gdpP	0.728787	0.00133752	>WP_011677150.1	OAS79_RS08595	preprotein translocase subunit SecY	0.073	48466.4
gdpP/khpB-1 Vs gdpP	0.728445	0.512505	>WP_014572406.1	OAS79_RS00545	MULTISPECIES: DUF3883 domain-containing protein	0.206	39323.9
gdpP/khpB-1 Vs gdpP	0.727147	7.63419e-05	>WP_127093680.1	OAS79_RS00020	MULTISPECIES: peptidylprolyl isomerase PrsA	0.388	33136.7
gdpP/khpB-1 Vs gdpP	0.726293	6.42611e-05	>WP_011675156.1	OAS79_RS07100	RelA/SpoT family protein	0.188	83853.8
gdpP/khpB-1 Vs gdpP	0.725741	0.000304623	>WP_021164963.1	OAS79_RS08280	DNA polymerase I	0.255	98995
gdpP/khpB-1 Vs gdpP	0.725348	1.68121e-05	>WP_283707178.1	OAS79_RS10205	asparagine--tRNA ligase	0.298	50934.5
gdpP/khpB-1 Vs gdpP	0.725107	0.970145	>WP_021165675.1	OAS79_RS10320	DUF1803 domain-containing protein	0.083	31475
gdpP/khpB-1 Vs gdpP	0.720911	0.00347261	>WP_011677070.1	OAS79_RS09065	MULTISPECIES: HIT family protein	0.424	14840.9
gdpP/khpB-1 Vs gdpP	0.720571	0.119014	>WP_283707305.1	OAS79_RS13830	MULTISPECIES: sugar transferase	0.311	26337.6
gdpP/khpB-1 Vs gdpP	0.71982	0.214944	>WP_011675736.1	OAS79_RS03660	MULTISPECIES: YlxQ-related RNA-binding protein	0.307	11159
gdpP/khpB-1 Vs gdpP	0.719382	0.0196157	>WP_021165285.1	OAS79_RS01465	dihydropteroate synthase	0.261	40343.2
gdpP/khpB-1 Vs gdpP	0.717199	1.05679e-05	>WP_010906297.1	OAS79_RS08620	MULTISPECIES: 30S ribosomal protein S11	0.244	13287.3
gdpP/khpB-1 Vs gdpP	0.716702	2.79823e-05	>WP_021166143.1	OAS79_RS03825	aspartate kinase	0.327	49631.5
gdpP/khpB-1 Vs gdpP	0.715969	0.102348	>WP_283707311.1	OAS79_RS13875	MULTISPECIES: phosphodiester glycosidase family protein	0.216	34462
gdpP/khpB-1 Vs gdpP	0.71485	0.00634125	>WP_004254946.1	OAS79_RS09555	MULTISPECIES: ATP cone domain-containing protein	0.438	12180.1
gdpP/khpB-1 Vs gdpP	0.713915	0.000127828	>WP_011675925.1	OAS79_RS03525	MULTISPECIES: DUF2829 domain-containing protein	0.127	8714.96
gdpP/khpB-1 Vs gdpP	0.713809	0.00302163	>WP_058207090.1	OAS79_RS12570	MULTISPECIES: RepB family plasmid replication initiator protein	0.026	45423.3
gdpP/khpB-1 Vs gdpP	0.71374	0.00288204	>WP_081196600.1	OAS79_RS02420	ribonuclease R	0.202	91843.9
gdpP/khpB-1 Vs gdpP	0.713504	0.085527	>WP_011677015.1	OAS79_RS09355	MULTISPECIES: YitT family protein	0.072	32118
gdpP/khpB-1 Vs gdpP	0.712368	0.00744268	>WP_021164989.1	OAS79_RS08450	acyltransferase family protein	0.111	68203.6
gdpP/khpB-1 Vs gdpP	0.711778	0.0421088	>WP_021165879.1	OAS79_RS05680	amino acid permease	0.043	51537.3
gdpP/khpB-1 Vs gdpP	0.711323	0.642333	>WP_015082598.1	OAS79_RS03415	phosphoribosylamine--glycine ligase	0.23	44185.5
gdpP/khpB-1 Vs gdpP	0.710844	0.000519188	>WP_021165758.1	OAS79_RS07475	septum formation initiator family protein	0.137	14198.3
gdpP/khpB-1 Vs gdpP	0.708162	0.238326	>WP_021165948.1	OAS79_RS05055	arylamine N-acetyltransferase family protein	0.165	31847.5
gdpP/khpB-1 Vs gdpP	0.705488	9.0564e-06	>WP_011676274.1	OAS79_RS01470	GTP cyclohydrolase I FolE	0.241	40264.4
gdpP/khpB-1 Vs gdpP	0.704751	9.93389e-05	>WP_021166017.1	OAS79_RS06780	DUF975 family protein	0.122	25848.5
gdpP/khpB-1 Vs gdpP	0.704629	7.57927e-05	>WP_021166334.1	OAS79_RS04635	3-phosphoglycerate dehydrogenase family protein	0.264	43784.9
gdpP/khpB-1 Vs gdpP	0.704069	4.54212e-06	>WP_014573452.1	OAS79_RS07620	MULTISPECIES: elongation factor G	0.56	77972.1
gdpP/khpB-1 Vs gdpP	0.703753	9.72991e-05	>WP_032951020.1	OAS79_RS06205	LysM peptidoglycan-binding domain-containing protein	0.243	46539
gdpP/khpB-1 Vs gdpP	0.702876	0.000765292	>WP_283707123.1	OAS79_RS08155	glucose-6-phosphate isomerase	0.406	49624.9
gdpP/khpB-1 Vs gdpP	0.702686	0.0031945	>WP_021165423.1	OAS79_RS12495	putative RNA methyltransferase	0.185	30877.6
gdpP/khpB-1 Vs gdpP	0.702306	0.00133292	>WP_021165700.1	OAS79_RS10060	ribose-phosphate diphosphokinase	0.308	35379.3
gdpP/khpB-1 Vs gdpP	0.702221	1.29913e-05	>WP_031286399.1	OAS79_RS01630	bifunctional riboflavin kinase/FAD synthetase	0.367	34136.9
gdpP/khpB-1 Vs gdpP	0.701913	0.309079	>WP_021165388.1	OAS79_RS01345	MurR/RpiR family transcriptional regulator	0.165	30626.3
gdpP/khpB-1 Vs gdpP	0.701263	0.000301506	>WP_021165020.1	OAS79_RS08860	UDP-N-acetylmuramate--L-alanine ligase	0.214	50023.1
gdpP/khpB-1 Vs gdpP	0.700362	0.000810042	>WP_011676391.1	OAS79_RS03060	sensor histidine kinase	0.159	59065.6
gdpP/khpB-1 Vs gdpP	0.699629	0.00515137	>WP_011669099.1	OAS79_RS13135	MULTISPECIES: lactose-specific PTS transporter subunit EIIC	0.116	61593.1
gdpP/khpB-1 Vs gdpP	0.698567	0.00420078	>WP_011677268.1	OAS79_RS07860	carboxylate--amine ligase	0.086	47494.1
gdpP/khpB-1 Vs gdpP	0.698306	0.196758	>WP_021165611.1	OAS79_RS10880	LutB/LldF family L-lactate oxidation iron-sulfur protein	0.022	54264.8
gdpP/khpB-1 Vs gdpP	0.698275	0.000302627	>WP_032949757.1	OAS79_RS03805	DHH family phosphoesterase	0.135	73998.3
gdpP/khpB-1 Vs gdpP	0.697386	0.00218552	>WP_011675228.1	OAS79_RS06700	MULTISPECIES: DUF3284 domain-containing protein	0.196	16614.9
gdpP/khpB-1 Vs gdpP	0.696335	0.3306	>WP_283707156.1	OAS79_RS08775	Xaa-Pro dipeptidyl-peptidase	0.221	87757.4
gdpP/khpB-1 Vs gdpP	0.694702	0.00296404	>WP_021165863.1	OAS79_RS05860	methionine ABC transporter ATP-binding protein	0.198	41008.1
gdpP/khpB-1 Vs gdpP	0.694519	0.00426553	>WP_021165601.1	OAS79_RS10970	phosphate ABC transporter permease subunit PstC	0.055	32546.1
gdpP/khpB-1 Vs gdpP	0.694406	7.66799e-07	>WP_021166359.1	OAS79_RS04415	ATP-dependent Clp protease ATP-binding subunit	0.251	90302.6
gdpP/khpB-1 Vs gdpP	0.693973	2.01913e-05	>WP_011675886.1	OAS79_RS02460	formate--tetrahydrofolate ligase	0.177	59488.8
gdpP/khpB-1 Vs gdpP	0.693877	4.76674e-05	>WP_259685900.1	OAS79_RS13020	MULTISPECIES: murein tripeptide/oligopeptide ABC transporter ATP-binding protein OppD	0.355	37363.1
gdpP/khpB-1 Vs gdpP	0.693387	9.64784e-05	>WP_011676825.1	OAS79_RS10300	hemolysin family protein	0.153	50079.3
gdpP/khpB-1 Vs gdpP	0.690745	0.229617	>WP_217206201.1	OAS79_RS12960	MULTISPECIES: MobQ family relaxase	0.092	78777.6
gdpP/khpB-1 Vs gdpP	0.690552	0.39934	>WP_021166078.1	OAS79_RS03285	VIT family protein	0.19	24421.9
gdpP/khpB-1 Vs gdpP	0.689481	0.408753	>WP_021165630.1	OAS79_RS02945	glycerate kinase	0.05	40784.7
gdpP/khpB-1 Vs gdpP	0.687534	0.000607012	>WP_011675409.1	OAS79_RS05705	DEAD/DEAH box helicase	0.289	61544.2
gdpP/khpB-1 Vs gdpP	0.685492	0.528381	>WP_011676256.1	OAS79_RS01540	MULTISPECIES: GMP reductase	0.094	35828.2
gdpP/khpB-1 Vs gdpP	0.682977	7.78486e-06	>WP_021164852.1	OAS79_RS08225	lactonase family protein	0.211	37235.9
gdpP/khpB-1 Vs gdpP	0.682222	0.000339423	>WP_011675885.1	OAS79_RS02465	heavy metal-binding domain-containing protein	0.185	11829.4
gdpP/khpB-1 Vs gdpP	0.679351	0.07055	>WP_021165507.1	OAS79_RS11840	LysR family transcriptional regulator	0.025	36128
gdpP/khpB-1 Vs gdpP	0.678761	0.00826982	>WP_011675276.1	OAS79_RS06370	MerR family transcriptional regulator	0.138	13955.2
gdpP/khpB-1 Vs gdpP	0.678017	0.000854805	>WP_021165824.1	OAS79_RS06105	Tex family protein	0.358	78894.4
gdpP/khpB-1 Vs gdpP	0.677555	0.558817	>WP_021166271.1	OAS79_RS03115	cation diffusion facilitator family transporter	0.083	34642.6
gdpP/khpB-1 Vs gdpP	0.67725	0.164926	>WP_014573183.1	OAS79_RS09685	primosomal protein N'	0.118	89143.5
gdpP/khpB-1 Vs gdpP	0.677086	0.000345206	>WP_283707293.1	OAS79_RS13725	MULTISPECIES: glycosyltransferase	0.196	39950
gdpP/khpB-1 Vs gdpP	0.676584	0.00112289	>WP_050574179.1	OAS79_RS07805	2-hydroxyacyl-CoA dehydratase	0.109	159464
gdpP/khpB-1 Vs gdpP	0.676391	0.00164526	>WP_021165617.1	OAS79_RS10850	ATP-dependent RecD-like DNA helicase	0.163	92763
gdpP/khpB-1 Vs gdpP	0.676355	0.101771	>WP_011676100.1	OAS79_RS01865	GIY-YIG nuclease family protein	0.163	25214.1
gdpP/khpB-1 Vs gdpP	0.675804	0.00163663	>WP_011676874.1	OAS79_RS10025	isoleucine--tRNA ligase	0.274	106330
gdpP/khpB-1 Vs gdpP	0.675586	0.00829189	>WP_014572130.1	OAS79_RS10250	excinuclease ABC subunit UvrA	0.19	104448
gdpP/khpB-1 Vs gdpP	0.67544	4.06004e-07	>WP_011836028.1	OAS79_RS08490	MULTISPECIES: 50S ribosomal protein L3	0.333	21918.5
gdpP/khpB-1 Vs gdpP	0.674787	0.569555	>WP_283707318.1	OAS79_RS00040	RepB family plasmid replication initiator protein	0.085	46236
gdpP/khpB-1 Vs gdpP	0.672637	0.000405405	>WP_004254795.1	OAS79_RS09365	MULTISPECIES: hypothetical protein	0.645	8640.85
gdpP/khpB-1 Vs gdpP	0.670757	0.00373191	>WP_011677000.1	OAS79_RS09430	adenylosuccinate synthase	0.463	47352.8
gdpP/khpB-1 Vs gdpP	0.670307	8.03056e-06	>WP_021165664.1	OAS79_RS10395	DNA-directed RNA polymerase subunit beta'	0.511	134715
gdpP/khpB-1 Vs gdpP	0.670197	0.0280973	>WP_162494585.1	OAS79_RS09300	EF-P 5-aminopentanol modification-associated protein YfmF	0.047	48528.5
gdpP/khpB-1 Vs gdpP	0.667605	2.94622e-05	>WP_021165698.1	OAS79_RS10070	polyribonucleotide nucleotidyltransferase	0.333	84347.7
gdpP/khpB-1 Vs gdpP	0.665372	0.000221692	>WP_283707379.1	OAS79_RS03605	3-hydroxyacyl-ACP dehydratase FabZ	0.382	15909.6
gdpP/khpB-1 Vs gdpP	0.662529	0.530704	>WP_014572463.1	OAS79_RS03205	phosphoribosylanthranilate isomerase	0.023	39896.4
gdpP/khpB-1 Vs gdpP	0.660454	0.0385352	>WP_231099776.1	OAS79_RS10725	hypothetical protein	0.05	25392.4
gdpP/khpB-1 Vs gdpP	0.660114	0.00227325	>WP_021165482.1	OAS79_RS12050	chromosome segregation protein SMC	0.124	133062
gdpP/khpB-1 Vs gdpP	0.659276	5.92405e-07	>WP_021166347.1	OAS79_RS04515	potassium transporter Kup	0.149	75589.9
gdpP/khpB-1 Vs gdpP	0.659244	0.0125953	>WP_014573041.1	OAS79_RS04550	MULTISPECIES: prolipoprotein diacylglyceryl transferase	0.123	29787.5
gdpP/khpB-1 Vs gdpP	0.658606	0.00239287	>WP_011675078.1	OAS79_RS07540	chromosomal replication initiator protein DnaA	0.183	51316.9
gdpP/khpB-1 Vs gdpP	0.658499	1.82371e-05	>WP_011675838.1	OAS79_RS02845	MULTISPECIES: 50S ribosomal protein L19	0.456	13101.3
gdpP/khpB-1 Vs gdpP	0.655946	0.356045	>WP_031559182.1	OAS79_RS00645	MULTISPECIES: reverse transcriptase domain-containing protein	0.047	70193.6
gdpP/khpB-1 Vs gdpP	0.654463	0.0334819	>WP_021166305.1	OAS79_RS04815	type I glyceraldehyde-3-phosphate dehydrogenase	0.125	36051.8
gdpP/khpB-1 Vs gdpP	0.651638	0.0441119	>WP_021165422.1	OAS79_RS12500	NFACT family protein	0.165	61413.2
gdpP/khpB-1 Vs gdpP	0.650502	0.21478	>WP_021165034.1	OAS79_RS09035	ATP-binding cassette domain-containing protein	0.312	33115.2
gdpP/khpB-1 Vs gdpP	0.650263	0.0862692	>WP_011675839.1	OAS79_RS02840	YybH family protein	0.109	15650.9
gdpP/khpB-1 Vs gdpP	0.648827	0.369977	>WP_015082027.1	OAS79_RS05635	RluA family pseudouridine synthase	0.113	33490.3
gdpP/khpB-1 Vs gdpP	0.648062	0.000205259	>WP_021166150.1	OAS79_RS03880	2-succinyl-5-enolpyruvyl-6-hydroxy-3-cyclohexene-1-carboxylic-acid synthase	0.114	62177.8
gdpP/khpB-1 Vs gdpP	0.646039	0.42163	>WP_283707296.1	OAS79_RS13750	MULTISPECIES: relaxase/mobilization nuclease domain-containing protein	0.093	47682.3
gdpP/khpB-1 Vs gdpP	0.645317	0.00143915	>WP_021166036.1	OAS79_RS06595	DUF1129 domain-containing protein	0.119	24436.7
gdpP/khpB-1 Vs gdpP	0.643751	0.109613	>WP_014572240.1	OAS79_RS10910	YdcF family protein	0.072	41376.5
gdpP/khpB-1 Vs gdpP	0.643413	9.26538e-06	>WP_021165914.1	OAS79_RS05330	ABC transporter ATP-binding protein	0.241	42108.3
gdpP/khpB-1 Vs gdpP	0.642	0.0211649	>WP_021211930.1	OAS79_RS11845	ABC-F family ATP-binding cassette domain-containing protein	0.119	70686.7
gdpP/khpB-1 Vs gdpP	0.641569	0.272594	>WP_021165757.1	OAS79_RS07485	transcription-repair coupling factor	0.096	133690
gdpP/khpB-1 Vs gdpP	0.641114	0.0959724	>WP_011675316.1	OAS79_RS06135	N-acetyldiaminopimelate deacetylase	0.136	41856.8
gdpP/khpB-1 Vs gdpP	0.637492	6.42414e-07	>WP_021165595.1	OAS79_RS11030	PTS system mannose/fructose/sorbose family transporter subunit IID	0.248	33747.8
gdpP/khpB-1 Vs gdpP	0.636212	0.0198774	>WP_283707267.1	OAS79_RS13340	MULTISPECIES: plasmid mobilization protein	0.557	14365.4
gdpP/khpB-1 Vs gdpP	0.633666	0.000914782	>WP_021165973.1	OAS79_RS07190	VOC family protein	0.033	43084.8
gdpP/khpB-1 Vs gdpP	0.633471	0.174889	>WP_116368881.1	OAS79_RS10735	IS3-like element IS981 family transposase	0.051	43975.5
gdpP/khpB-1 Vs gdpP	0.632853	3.77138e-06	>WP_011669108.1	OAS79_RS13065	MULTISPECIES: carbon starvation CstA family protein	0.12	85311.5
gdpP/khpB-1 Vs gdpP	0.632398	1.78435e-05	>WP_283707229.1	OAS79_RS12620	viroplasmin family protein	0.336	53922
gdpP/khpB-1 Vs gdpP	0.631653	0.0489783	>WP_011834371.1	OAS79_RS06075	ribonuclease J1	0.26	61627.7
gdpP/khpB-1 Vs gdpP	0.631434	0.000198371	>WP_011835491.1	OAS79_RS02910	DUF805 domain-containing protein	0.058	19919.5
gdpP/khpB-1 Vs gdpP	0.630326	3.68722e-07	>WP_003132374.1	OAS79_RS10040	MULTISPECIES: elongation factor Tu	0.747	43211.9
gdpP/khpB-1 Vs gdpP	0.629142	0.00772522	>WP_031286155.1	OAS79_RS07955	MerR family transcriptional regulator	0.471	14083
gdpP/khpB-1 Vs gdpP	0.628538	0.00045392	>WP_021165897.1	OAS79_RS05505	H2O-forming NADH oxidase	0.02	48926.6
gdpP/khpB-1 Vs gdpP	0.627853	0.000154388	>WP_011677017.1	OAS79_RS09345	aspartate--tRNA ligase	0.203	66542.7
gdpP/khpB-1 Vs gdpP	0.627468	7.59562e-08	>WP_003129822.1	OAS79_RS06470	MULTISPECIES: IMP dehydrogenase	0.562	52826.5
gdpP/khpB-1 Vs gdpP	0.625286	0.000183902	>WP_021211593.1	OAS79_RS00030	MULTISPECIES: hypothetical protein	0.309	6595.7
gdpP/khpB-1 Vs gdpP	0.621358	0.0314134	>WP_021165952.1	OAS79_RS05030	cysteine desulfurase family protein	0.142	41794.9
gdpP/khpB-1 Vs gdpP	0.620003	0.770236	>WP_011677168.1	OAS79_RS08455	MULTISPECIES: 50S ribosomal protein L33	0.449	5553.58
gdpP/khpB-1 Vs gdpP	0.619251	0.112003	>WP_101913480.1	OAS79_RS12745	MULTISPECIES: RepB family plasmid replication initiator protein	0.094	45359
gdpP/khpB-1 Vs gdpP	0.615696	0.103415	>WP_011675411.1	OAS79_RS05695	asparagine synthase B	0.204	60340.7
gdpP/khpB-1 Vs gdpP	0.615677	5.04429e-05	>WP_011677167.1	OAS79_RS08460	MULTISPECIES: preprotein translocase subunit SecE	0.266	7651.11
gdpP/khpB-1 Vs gdpP	0.615229	0.110878	>WP_021165621.1	OAS79_RS10825	prephenate dehydrogenase	0.051	39380.4
gdpP/khpB-1 Vs gdpP	0.611688	0.0188524	>WP_011675634.1	OAS79_RS04270	FtsW/RodA/SpoVE family cell cycle protein	0.036	46062.8
gdpP/khpB-1 Vs gdpP	0.606403	2.80574e-05	>WP_031286544.1	OAS79_RS09940	aminopeptidase C	0.294	49875.2
gdpP/khpB-1 Vs gdpP	0.605191	3.08523e-06	>WP_011675889.1	OAS79_RS02445	amino acid ABC transporter permease	0.115	32812.4
gdpP/khpB-1 Vs gdpP	0.604921	0.0131794	>WP_015082945.1	OAS79_RS08220	bifunctional acetaldehyde-CoA/alcohol dehydrogenase	0.333	98031.6
gdpP/khpB-1 Vs gdpP	0.604084	0.896827	>WP_063283897.1	OAS79_RS11695	HAMP domain-containing histidine kinase	0.139	55872.7
gdpP/khpB-1 Vs gdpP	0.60223	0.0659024	>WP_021165818.1	OAS79_RS06155	energy-coupling factor transporter transmembrane component T family protein	0.079	30121.5
gdpP/khpB-1 Vs gdpP	0.601541	3.86627e-10	>WP_014572214.1	OAS79_RS10705	MULTISPECIES: F0F1 ATP synthase subunit alpha	0.354	54297.1
gdpP/khpB-1 Vs gdpP	0.601157	0.0428989	>WP_021165677.1	OAS79_RS10295	AI-2E family transporter	0.078	41738.7
gdpP/khpB-1 Vs gdpP	0.595438	0.00493037	>WP_001808836.1	OAS79_RS08610	MULTISPECIES: 50S ribosomal protein L36	0.263	4421.39
gdpP/khpB-1 Vs gdpP	0.592641	1.66307e-08	>WP_021165699.1	OAS79_RS10065	hypothetical protein	0.404	39785.5
gdpP/khpB-1 Vs gdpP	0.592281	0.0871653	>WP_021165037.1	OAS79_RS09085	ABC transporter permease	0.133	39716.4
gdpP/khpB-1 Vs gdpP	0.588088	3.08756e-06	>WP_011677113.1	OAS79_RS08850	DEAD/DEAH box helicase	0.17	119457
gdpP/khpB-1 Vs gdpP	0.587284	0.00163383	>WP_021166333.1	OAS79_RS04640	3-phosphoserine/phosphohydroxythreonine transaminase	0.222	40831.9
gdpP/khpB-1 Vs gdpP	0.584102	0.000935464	>WP_011676642.1	OAS79_RS11605	MULTISPECIES: bifunctional pyr operon transcriptional regulator/uracil phosphoribosyltransferase PyrR	0.723	19811.7
gdpP/khpB-1 Vs gdpP	0.582974	5.21463e-05	>WP_011669073.1	OAS79_RS00285	MULTISPECIES: FAD-dependent oxidoreductase	0.334	48743.2
gdpP/khpB-1 Vs gdpP	0.576168	0.0157588	>WP_011669114.1	OAS79_RS13010	MULTISPECIES: RepB family plasmid replication initiator protein	0.049	45637.1
gdpP/khpB-1 Vs gdpP	0.573311	0.00112913	>WP_021165687.1	OAS79_RS10170	ABC transporter permease;MULTISPECIES: murein tripeptide/oligopeptide ABC transporter permease OppC	0.024	32964
gdpP/khpB-1 Vs gdpP	0.572921	0.281629	>WP_021164807.1	OAS79_RS07760	ATP-dependent DNA helicase RecG	0.123	74906.4
gdpP/khpB-1 Vs gdpP	0.572179	0.000279508	>WP_014567970.1	OAS79_RS13170	MULTISPECIES: TDT family transporter	0.025	36478.6
gdpP/khpB-1 Vs gdpP	0.569766	0.000680454	>WP_011677097.1	OAS79_RS08930	rhodanese-like domain-containing protein	0.328	14266
gdpP/khpB-1 Vs gdpP	0.569503	0.00755829	>WP_021166147.1	OAS79_RS03865	DRTGG domain-containing protein	0.225	47088.2
gdpP/khpB-1 Vs gdpP	0.567881	0.00847118	>WP_031286609.1	OAS79_RS05830	ABC transporter ATP-binding protein	0.112	28976.6
gdpP/khpB-1 Vs gdpP	0.564626	1.21888e-05	>WP_011677160.1	OAS79_RS08505	MULTISPECIES: 50S ribosomal protein L2	0.438	29590.2
gdpP/khpB-1 Vs gdpP	0.56278	9.27087e-05	>WP_021166367.1	OAS79_RS04265	pyruvate carboxylase	0.288	126396
gdpP/khpB-1 Vs gdpP	0.561057	0.588639	>WP_015082750.1	OAS79_RS10615	biotin--[acetyl-CoA-carboxylase] ligase	0.093	36215.2
gdpP/khpB-1 Vs gdpP	0.560817	0.0497462	>WP_042748958.1	OAS79_RS13855	MULTISPECIES: helix-turn-helix domain-containing protein	0.171	12227
gdpP/khpB-1 Vs gdpP	0.560437	6.96384e-05	>WP_021165289.1	OAS79_RS01435	niacin ECF transporter S component NiaX	0.045	21765.7
gdpP/khpB-1 Vs gdpP	0.556331	0.000411525	>WP_283707274.1	OAS79_RS13445	PII-type proteinase	0.171	211595
gdpP/khpB-1 Vs gdpP	0.553678	0.580943	>WP_283707195.1	OAS79_RS10575	hypothetical protein	0.058	19946
gdpP/khpB-1 Vs gdpP	0.553386	0.0257951	>WP_011676743.1	OAS79_RS10810	VanZ family protein	0.076	41008.1
gdpP/khpB-1 Vs gdpP	0.553097	5.11131e-07	>WP_021165256.1	OAS79_RS01750	type I restriction-modification system subunit M	0.292	61350.8
gdpP/khpB-1 Vs gdpP	0.540785	0.000236628	>WP_015082993.1	OAS79_RS13485	MULTISPECIES: RepB family plasmid replication initiator protein	0.26	44777.1
gdpP/khpB-1 Vs gdpP	0.539462	0.185743	>WP_015082285.1	OAS79_RS02795	HU family DNA-binding protein	0.183	13419.2
gdpP/khpB-1 Vs gdpP	0.539425	0.870929	>WP_095348567.1	OAS79_RS09120	MULTISPECIES: DUF3800 domain-containing protein	0.095	32904.7
gdpP/khpB-1 Vs gdpP	0.536147	1.20184e-05	>WP_021165472.1	OAS79_RS12155	NAD(P)/FAD-dependent oxidoreductase	0.343	74175
gdpP/khpB-1 Vs gdpP	0.535351	0.000300207	>WP_011675575.1	OAS79_RS04775	MULTISPECIES: 3-hydroxyacyl-ACP dehydratase FabZ	0.199	16810.4
gdpP/khpB-1 Vs gdpP	0.530463	0.259962	>WP_021165328.1	OAS79_RS00895	ABC transporter ATP-binding protein	0.03	68185.1
gdpP/khpB-1 Vs gdpP	0.527562	0.742906	>WP_011669071.1	OAS79_RS13435	MULTISPECIES: D-lactate dehydrogenase	0.109	63671.6
gdpP/khpB-1 Vs gdpP	0.526	0.000111096	>WP_021165209.1	OAS79_RS02040	orotate phosphoribosyltransferase	0.646	22549.8
gdpP/khpB-1 Vs gdpP	0.524311	0.305962	>WP_283707367.1	OAS79_RS02685	ribosomal protection-like ABC-F family protein	0.039	59823
gdpP/khpB-1 Vs gdpP	0.524154	0.000522339	>WP_021165592.1	OAS79_RS11050	SAG1386/EF1546 family surface-associated protein	0.052	18411.5
gdpP/khpB-1 Vs gdpP	0.521714	1.39076e-05	>WP_021165205.1	OAS79_RS02070	glutamine--fructose-6-phosphate transaminase (isomerizing)	0.458	65792.3
gdpP/khpB-1 Vs gdpP	0.5203	0.00328618	>WP_021165886.1	OAS79_RS05620	amino acid permease	0.09	51891.1
gdpP/khpB-1 Vs gdpP	0.518353	0.0439743	>WP_011676253.1	OAS79_RS01555	acyl-[acyl-carrier-protein] thioesterase	0.236	28828.7
gdpP/khpB-1 Vs gdpP	0.515459	5.37204e-06	>WP_021165293.1	OAS79_RS01415	ABC transporter permease	0.064	29486
gdpP/khpB-1 Vs gdpP	0.515125	0.000424308	>WP_011676339.1	OAS79_RS12410	orotidine-5'-phosphate decarboxylase	0.401	26157
gdpP/khpB-1 Vs gdpP	0.513314	0.00178513	>WP_011676598.1	OAS79_RS11775	MULTISPECIES: KH domain-containing protein	0.658	9003.6
gdpP/khpB-1 Vs gdpP	0.509576	3.1349e-06	>WP_011677277.1	OAS79_RS07815	universal stress protein	0.469	16023.5
gdpP/khpB-1 Vs gdpP	0.506915	8.81836e-07	>WP_011675748.1	OAS79_RS04600	MULTISPECIES: flavodoxin	0.17	16033.6
gdpP/khpB-1 Vs gdpP	0.506409	0.000188023	>WP_004255255.1	OAS79_RS10690	MULTISPECIES: F0F1 ATP synthase subunit A	0.046	26339.3
gdpP/khpB-1 Vs gdpP	0.500678	3.45045e-06	>WP_011675160.1	OAS79_RS07070	APC family permease	0.071	49589.7
gdpP/khpB-1 Vs gdpP	0.500116	7.78035e-08	>WP_011675796.1	OAS79_RS12230	nicotinamide riboside transporter PnuC	0.059	27198.3
gdpP/khpB-1 Vs gdpP	0.497353	0.00529403	>WP_003129874.1	OAS79_RS07610	MULTISPECIES: 30S ribosomal protein S12	0.285	15123.8
gdpP/khpB-1 Vs gdpP	0.495691	0.000893382	>WP_021165124.1	OAS79_RS02710	FtsW/RodA/SpoVE family cell cycle protein	0.075	46469
gdpP/khpB-1 Vs gdpP	0.487334	0.124489	>WP_011676796.1	OAS79_RS10445	Fe-S cluster assembly sulfur transfer protein SufU	0.171	16257.5
gdpP/khpB-1 Vs gdpP	0.487132	0.000129082	>WP_011675941.1	OAS79_RS12065	MULTISPECIES: EbsA family protein	0.39	15988.7
gdpP/khpB-1 Vs gdpP	0.482008	0.0530492	>WP_031286714.1	OAS79_RS03875	isochorismate synthase	0.071	43162.5
gdpP/khpB-1 Vs gdpP	0.476419	0.00160026	>WP_021165340.1	OAS79_RS01000	D-alanyl-lipoteichoic acid biosynthesis protein DltB	0.079	47880.3
gdpP/khpB-1 Vs gdpP	0.472266	2.1188e-05	>WP_015081957.1	OAS79_RS06325	dihydroxyacetone kinase subunit DhaL	0.167	20533.4
gdpP/khpB-1 Vs gdpP	0.470804	0.056481	>WP_011675731.1	OAS79_RS03685	LrgB family protein	0.039	24541.5
gdpP/khpB-1 Vs gdpP	0.460811	0.000162468	>WP_283707198.1	OAS79_RS10755	GlnP glutamine ABC transporter substrate-binding protein/permease	0.291	78514.5
gdpP/khpB-1 Vs gdpP	0.43878	2.37083e-06	>WP_011677122.1	OAS79_RS08780	MULTISPECIES: aquaglyceroporin Gla	0.118	30935.2
gdpP/khpB-1 Vs gdpP	0.433251	0.0216238	>WP_283707250.1	OAS79_RS12900	N-6 DNA methylase, partial	0.134	34194.6
gdpP/khpB-1 Vs gdpP	0.426466	2.62807e-07	>WP_283707434.1	OAS79_RS13200	MULTISPECIES: Nramp family divalent metal transporter	0.076	57321.8
gdpP/khpB-1 Vs gdpP	0.404098	2.20911e-05	>WP_011676628.1	OAS79_RS11705	P-II family nitrogen regulator	0.752	12623.6
gdpP/khpB-1 Vs gdpP	0.402186	0.000462164	>WP_011676713.1	OAS79_RS10975	MULTISPECIES: phosphate ABC transporter permease PstA	0.057	31615.4
gdpP/khpB-1 Vs gdpP	0.390443	1.59069e-07	>WP_021164828.1	OAS79_RS07960	type I glutamate--ammonia ligase	0.444	49818.7
gdpP/khpB-1 Vs gdpP	0.388489	3.97364e-05	>WP_063283853.1	OAS79_RS05825	iron ABC transporter permease	0.035	34411.5
gdpP/khpB-1 Vs gdpP	0.387327	0.00132529	>WP_011677016.1	OAS79_RS09350	MULTISPECIES: YitT family protein	0.052	33952.7
gdpP/khpB-1 Vs gdpP	0.372953	0.00510237	>WP_011675918.1	OAS79_RS03555	MULTISPECIES: metal-sensitive transcriptional regulator	0.167	9532.16
gdpP/khpB-1 Vs gdpP	0.369832	0.0010373	>WP_032942759.1	OAS79_RS04580	YihY/virulence factor BrkB family protein	0.027	33761.4
gdpP/khpB-1 Vs gdpP	0.369667	0.000393863	>WP_010906163.1	OAS79_RS13030	oligopeptide ABC transporter permease OppB	0.107	35961.6
gdpP/khpB-1 Vs gdpP	0.359523	0.243946	>WP_021164990.1	OAS79_RS08475	MATE family efflux transporter	0.021	47242.1
gdpP/khpB-1 Vs gdpP	0.353959	0.574768	>WP_011676469.1	OAS79_RS03480	phosphoribosylglycinamide formyltransferase	0.099	20505.4
gdpP/khpB-1 Vs gdpP	0.35267	0.0659134	>WP_021165504.1	OAS79_RS11870	putative ABC transporter permease	0.085	27338.5
gdpP/khpB-1 Vs gdpP	0.351692	1.69163e-05	>WP_283707280.1	OAS79_RS13560	MULTISPECIES: DUF916 and DUF3324 domain-containing protein	0.175	45488.6
gdpP/khpB-1 Vs gdpP	0.341456	0.000250669	>WP_021165210.1	OAS79_RS02035	dihydroorotase	0.196	45669.2
gdpP/khpB-1 Vs gdpP	0.328216	3.98189e-05	>WP_011676639.1	OAS79_RS11620	carbamoyl phosphate synthase small subunit	0.148	39610.7
gdpP/khpB-1 Vs gdpP	0.322181	0.010218	>WP_021165188.1	OAS79_RS02240	formate/nitrite transporter family protein	0.037	28989.1
gdpP/khpB-1 Vs gdpP	0.304992	0.0390448	>WP_021164834.1	OAS79_RS08040	gluconokinase	0.042	56071.7
gdpP/khpB-1 Vs gdpP	0.294888	0.0490996	>WP_003132411.1	OAS79_RS13585	MULTISPECIES: OFA family MFS transporter	0.027	44524.1
gdpP/khpB-1 Vs gdpP	0.279967	2.828e-07	>WP_014572723.1	OAS79_RS12400	dihydroorotate dehydrogenase electron transfer subunit	0.279	28647.2
gdpP/khpB-1 Vs gdpP	0.279937	1.33943e-05	>WP_021165958.1	OAS79_RS04995	Holliday junction resolvase RecU	0.127	24412.1
gdpP/khpB-1 Vs gdpP	0.261908	0.0746319	>WP_021166094.1	OAS79_RS03400	5-(carboxyamino)imidazole ribonucleotide synthase	0.071	41106.9
gdpP/khpB-1 Vs gdpP	0.232752	1.6974e-05	>WP_015082643.1	OAS79_RS11700	ammonium transporter	0.08	44013.2
gdpP/khpB-1 Vs gdpP	0.204518	5.78703e-06	>WP_021165453.1	OAS79_RS12285	carbamoyl-phosphate synthase large subunit	0.418	117444
gdpP/khpB-1 Vs gdpP	0.194449	0.0329946	>WP_021215974.1	OAS79_RS07820	MFS transporter	0.045	42956.9
gdpP/khpB-1 Vs gdpP	0.183427	0.00131334	>WP_021165970.1	OAS79_RS07220	O-acetylhomoserine aminocarboxypropyltransferase/cysteine synthase family protein	0.094	46252
gdpP/khpB-1 Vs gdpP	0.179796	0.00225423	>WP_021166101.1	OAS79_RS03440	bifunctional phosphoribosylaminoimidazolecarboxamide formyltransferase/IMP cyclohydrolase	0.199	57172.2
gdpP/khpB-1 Vs gdpP	0.17718	0.0368451	>WP_283707268.1	OAS79_RS13375	coiled-coil domain-containing protein	0.164	24800.4
gdpP/khpB-1 Vs gdpP	0.153521	3.23151e-06	>WP_021213209.1	OAS79_RS13300	MULTISPECIES: multicopper oxidase family protein	0.077	57326
gdpP/khpB-1 Vs gdpP	0.15157	4.48556e-07	>WP_011676640.1	OAS79_RS11615	MULTISPECIES: aspartate carbamoyltransferase catalytic subunit	0.297	34544.2
