# Supplementary material for: Inactivation of KhpB (EloR/Jag) in Lactococcus cremoris increases uptake of the compatible solute glycine-betaine and enhances osmoresistance
Source: Appl Environ Microbiol. 2025 Sep 17;91(10):e00914-25. doi: 10.1128/aem.00914-25 (PMC12542702; doi:10.1128/aem.00914-25)
Supplement: Data Set S2 — Proteomics comparison between gdpP and WT-1. [file aem.00914-25-s0002.xlsx]

## Sheet: gdpP-WT-1
Supplementary material. Proteomics comparison between gdpP and WT-1. The relative change for each protein is presented in Column B (Fold change), calculated as gdpP Vs WT-1. Proteins of particular interest are indicated in red text. A fold change greater than 1.5 was considered upregulated, while fold change below 0.66 was considered downregulated. These thresholds correspond to a Log2 fold chang…
Comparison (group1 Vs group2)	Fold change	P value	Protein Accession number	Genome Locus_tag	Protein Description	Protein Coverage	Molecular Weight
gdpP Vs WT-1	5.12244	0.00179434	>WP_283707420.1	OAS79_RS06405	GyrI-like domain-containing protein	0.113	24413.3
gdpP Vs WT-1	3.86589	0.211536	>WP_021165792.1	OAS79_RS06340	DhaKLM operon coactivator DhaQ	0.095	36264.8
gdpP Vs WT-1	3.29249	0.14216	>WP_011675415.1	OAS79_RS05675	amino acid permease	0.017	51314.6
gdpP Vs WT-1	2.76947	0.00435646	>WP_021165113.1	OAS79_RS09640	PspC domain-containing protein	0.552	7088.51
gdpP Vs WT-1	2.76696	0.0383367	>WP_021165600.1	OAS79_RS10995	histidine phosphatase family protein	0.14	22386.2
gdpP Vs WT-1	2.76067	0.000684515	>WP_283707182.1	OAS79_RS10470	helix-turn-helix domain-containing protein	0.27	13341
gdpP Vs WT-1	2.68832	1.31768e-06	>WP_011676180.1	OAS79_RS01025	5-methyltetrahydropteroyltriglutamate--homocysteine S-methyltransferase	0.089	87130
gdpP Vs WT-1	2.68037	0.000453643	>WP_011676571.1	OAS79_RS11130	bacteriocin immunity protein	0.135	12342.3
gdpP Vs WT-1	2.58451	0.000755084	>WP_021166021.1	OAS79_RS06725	amidase family protein	0.064	54782.1
gdpP Vs WT-1	2.48593	0.000229174	>WP_283707161.1	OAS79_RS09105	hypothetical protein	0.276	12145
gdpP Vs WT-1	2.47814	0.000163464	>WP_021165282.1	OAS79_RS01505	hypothetical protein	0.346	15501.7
gdpP Vs WT-1	2.46653	2.23663e-05	>WP_021165578.1	OAS79_RS11150	peptidoglycan transglycosylase	0.05	20473.7
gdpP Vs WT-1	2.42151	2.14941e-06	>WP_011675885.1	OAS79_RS02465	heavy metal-binding domain-containing protein	0.185	11829.4
gdpP Vs WT-1	2.40767	2.17175e-05	>WP_088792927.1	OAS79_RS02855	MULTISPECIES: IS3-like element IS981 family transposase,MULTISPECIES: IS3-like element IS981 family transposase;MULTISPECIES: IS3-like element IS981 family transposase,MULTISPECIES: IS3-like element IS981 family transposase,MULTISPECIES: IS3-like element IS981 family transposase,MULTISPECIES: IS3-like element IS981 family transposase,MULTISPECIES: IS3-like element IS981 family transposase,MULTISP…	6.8%;6.8%;6.8%;6.8%;6.8%;6.8%;6.8%;6.8%;6.8%;6.8%;6.8%;6.8%	43627
gdpP Vs WT-1	2.40587	0.0780573	>WP_021165921.1	OAS79_RS05280	beta-phosphoglucomutase	0.072	24092.5
gdpP Vs WT-1	2.37484	0.0592964	>WP_283707327.1	OAS79_RS00335	MULTISPECIES: S41 family peptidase	0.06	35020.9
gdpP Vs WT-1	2.37121	1.80286e-05	>WP_011675288.1	OAS79_RS06270	DUF1398 domain-containing protein	0.088	14996.2
gdpP Vs WT-1	2.34191	0.00110506	>WP_011669071.1	OAS79_RS13435	MULTISPECIES: D-lactate dehydrogenase	0.109	63671.6
gdpP Vs WT-1	2.33072	4.04935e-06	>WP_021165610.1	OAS79_RS10885	(Fe-S)-binding protein	0.062	28451.8
gdpP Vs WT-1	2.31583	1.30955e-07	>WP_011677230.1	OAS79_RS08100	MULTISPECIES: MmcQ/YjbR family DNA-binding protein	0.325	13143.2
gdpP Vs WT-1	2.29942	0.367324	>WP_283707300.1	OAS79_RS13790	MULTISPECIES: glycosyltransferase	0.085	26335.2
gdpP Vs WT-1	2.27723	3.76976e-05	>WP_021165507.1	OAS79_RS11840	LysR family transcriptional regulator	0.025	36128
gdpP Vs WT-1	2.25953	0.0557937	>WP_011675488.1	OAS79_RS05370	MULTISPECIES: PTS sugar transporter subunit IIB	0.231	11324.3
gdpP Vs WT-1	2.22874	3.63028e-07	>WP_021165591.1	OAS79_RS11065	hydrolase	0.272	23275.7
gdpP Vs WT-1	2.22597	3.40404e-05	>WP_011675552.1	OAS79_RS05005	MBL fold metallo-hydrolase	0.057	23550.8
gdpP Vs WT-1	2.1574	0.272724	>WP_011675261.1	OAS79_RS06445	MULTISPECIES: ribosome assembly RNA-binding protein YhbY	0.135	11589.6
gdpP Vs WT-1	2.15705	9.70537e-06	>WP_021165505.1	OAS79_RS11860	peptide-methionine (S)-S-oxide reductase MsrA	0.219	21320.2
gdpP Vs WT-1	2.14387	0.126617	>WP_116368881.1	OAS79_RS10735	IS3-like element IS981 family transposase	0.051	43975.5
gdpP Vs WT-1	2.13261	0.00128216	>WP_011676660.1	OAS79_RS11520	NUDIX hydrolase	0.43	17512.9
gdpP Vs WT-1	2.12041	0.0152057	>WP_011677248.1	OAS79_RS07975	MULTISPECIES: chorismate mutase	0.522	10821.3
gdpP Vs WT-1	2.11984	0.0433239	>WP_011676147.1	OAS79_RS01205	MULTISPECIES: 1-(5-phosphoribosyl)-5-[(5-phosphoribosylamino)methylideneamino]imidazole-4-carboxamide isomerase	0.033	27398.4
gdpP Vs WT-1	2.11921	0.314445	>WP_011675688.1	OAS79_RS03960	MULTISPECIES: tRNA adenosine(34) deaminase TadA	0.174	17524.1
gdpP Vs WT-1	2.11849	0.000799879	>WP_011675091.1	OAS79_RS07470	MULTISPECIES: hypothetical protein	0.28	12413
gdpP Vs WT-1	2.10941	0.00044787	>WP_021165004.1	OAS79_RS08710	PadR family transcriptional regulator	0.059	13979
gdpP Vs WT-1	2.10858	0.715177	>WP_011676876.1	OAS79_RS10015	RNA-binding protein	0.091	29896.7
gdpP Vs WT-1	2.10541	0.00485319	>WP_021165491.1	OAS79_RS11955	antibiotic biosynthesis monooxygenase family protein	0.113	11414.9
gdpP Vs WT-1	2.10227	0.000379119	>WP_021165612.1	OAS79_RS10875	LutC/YkgG family protein	0.137	25114.6
gdpP Vs WT-1	2.08339	0.0161719	>WP_021165937.1	OAS79_RS07325	DNA repair protein RecO	0.072	28749.9
gdpP Vs WT-1	2.08278	8.73055e-06	>WP_063283951.1	OAS79_RS08150	YkgJ family cysteine cluster protein	0.173	19732.9
gdpP Vs WT-1	2.07718	0.0715105	>WP_021165163.1	OAS79_RS02485	zinc ribbon domain-containing protein	0.18	10420.2
gdpP Vs WT-1	2.07639	0.000552889	>WP_003129921.1	OAS79_RS08585	MULTISPECIES: 50S ribosomal protein L30	0.169	6193.4
gdpP Vs WT-1	2.07375	0.00134304	>WP_021166348.1	OAS79_RS04510	MULTISPECIES: DUF3042 family protein	0.429	6266.53
gdpP Vs WT-1	2.06566	0.0291118	>WP_021165611.1	OAS79_RS10880	LutB/LldF family L-lactate oxidation iron-sulfur protein	0.022	54264.8
gdpP Vs WT-1	2.05936	7.13118e-05	>WP_011675683.1	OAS79_RS03990	MULTISPECIES: hypothetical protein	0.364	7332.36
gdpP Vs WT-1	2.03202	0.0102622	>WP_014571972.1	OAS79_RS06215	DUF6036 family nucleotidyltransferase	0.104	20689.7
gdpP Vs WT-1	2.03108	4.22057e-07	>WP_011676092.1	OAS79_RS01930	NUDIX hydrolase	0.055	18453.9
gdpP Vs WT-1	2.0267	0.014049	>WP_003132639.1	OAS79_RS08105	MULTISPECIES: DUF1912 family protein	0.366	9649.74
gdpP Vs WT-1	2.02246	0.00179907	>WP_011835756.1	OAS79_RS10100	DUF1033 family protein	0.279	14847.6
gdpP Vs WT-1	2.01724	0.780912	>WP_011669100.1	OAS79_RS13130	MULTISPECIES: PTS lactose/cellobiose transporter subunit IIA	0.762	11489.2
gdpP Vs WT-1	1.99911	0.00534825	>WP_011669076.1	OAS79_RS00260	MULTISPECIES: hypothetical protein	0.25	13443.7
gdpP Vs WT-1	1.98218	0.0104704	>WP_021165621.1	OAS79_RS10825	prephenate dehydrogenase	0.051	39380.4
gdpP Vs WT-1	1.98074	0.0226677	>WP_011676644.1	OAS79_RS11595	MULTISPECIES: ArsR/SmtB family transcription factor	0.232	11321.9
gdpP Vs WT-1	1.96986	0.0326016	>WP_011676578.1	OAS79_RS11875	MULTISPECIES: bacteriocin immunity protein	0.18	10359.9
gdpP Vs WT-1	1.96066	1.62189e-05	>WP_011675653.1	OAS79_RS04135	MULTISPECIES: Asp23/Gls24 family envelope stress response protein	0.113	14639.8
gdpP Vs WT-1	1.95515	0.000153436	>WP_023349284.1	OAS79_RS00465	MULTISPECIES: AraC family transcriptional regulator	0.036	31994.2
gdpP Vs WT-1	1.95346	0.0659092	>WP_011675918.1	OAS79_RS03555	MULTISPECIES: metal-sensitive transcriptional regulator	0.167	9532.16
gdpP Vs WT-1	1.95074	0.00477479	>WP_015081985.1	OAS79_RS06070	DNA-dependent RNA polymerase subunit epsilon	0.618	8813.84
gdpP Vs WT-1	1.93695	7.77236e-07	>WP_011675391.1	OAS79_RS05795	aldo/keto reductase	0.184	31285.8
gdpP Vs WT-1	1.93175	0.0866008	>WP_011676084.1	OAS79_RS00565	iron-sulfur cluster biosynthesis family protein	0.223	13520.2
gdpP Vs WT-1	1.92782	0.00277828	>WP_011677095.1	OAS79_RS08940	MULTISPECIES: YqgQ family protein	0.699	8674.15
gdpP Vs WT-1	1.92679	0.00135349	>WP_021165509.1	OAS79_RS11830	hypothetical protein	0.331	18379.2
gdpP Vs WT-1	1.92345	0.000204445	>WP_011677133.1	OAS79_RS08715	DUF1048 domain-containing protein	0.214	13455.5
gdpP Vs WT-1	1.91774	1.00705e-05	>WP_011675679.1	OAS79_RS04015	MULTISPECIES: zinc ribbon domain-containing protein	0.097	8172.12
gdpP Vs WT-1	1.91082	0.000273963	>WP_283707177.1	OAS79_RS10200	GIY-YIG nuclease family protein	0.223	11898.8
gdpP Vs WT-1	1.90643	1.5511e-06	>WP_021164838.1	OAS79_RS08095	GNAT family N-acetyltransferase	0.197	19802.5
gdpP Vs WT-1	1.89999	2.56045e-05	>WP_014572756.1	OAS79_RS02165	GNAT family N-acetyltransferase	0.107	17157.5
gdpP Vs WT-1	1.89141	4.03332e-07	>WP_011675919.1	OAS79_RS03550	arsenate reductase family protein	0.534	13642.9
gdpP Vs WT-1	1.88652	0.043857	>WP_003132501.1	OAS79_RS03630	MULTISPECIES: acyl carrier protein	0.274	8401.26
gdpP Vs WT-1	1.88406	0.000873877	>WP_021166004.1	OAS79_RS06885	Holliday junction resolvase RuvX	0.399	15711.2
gdpP Vs WT-1	1.88085	9.88362e-05	>WP_011675089.1	OAS79_RS07480	MULTISPECIES: RNA-binding S4 domain-containing protein	0.191	10442.2
gdpP Vs WT-1	1.88064	0.00579944	>WP_031286155.1	OAS79_RS07955	MerR family transcriptional regulator	0.471	14083
gdpP Vs WT-1	1.87934	4.64183e-05	>WP_011675459.1	OAS79_RS05520	MULTISPECIES: hypothetical protein	0.074	10601.2
gdpP Vs WT-1	1.85798	0.000696979	>WP_124156022.1	OAS79_RS13705	MULTISPECIES: plasmid mobilization protein	0.301	14745
gdpP Vs WT-1	1.85095	1.79264e-05	>WP_031286675.1	OAS79_RS06770	CoA-binding protein	0.322	16655.2
gdpP Vs WT-1	1.85009	0.000472096	>WP_080562021.1	OAS79_RS08125	winged helix-turn-helix transcriptional regulator	0.103	11391.2
gdpP Vs WT-1	1.84293	4.47795e-06	>WP_015081957.1	OAS79_RS06325	dihydroxyacetone kinase subunit DhaL	0.167	20533.4
gdpP Vs WT-1	1.84171	5.05094e-06	>WP_014572106.1	OAS79_RS10045	DUF1831 domain-containing protein	0.491	13119.2
gdpP Vs WT-1	1.84014	1.64422e-06	>WP_014572751.1	OAS79_RS02135	6,7-dimethyl-8-ribityllumazine synthase	0.247	16507
gdpP Vs WT-1	1.82618	0.0505475	>WP_021165188.1	OAS79_RS02240	formate/nitrite transporter family protein	0.037	28989.1
gdpP Vs WT-1	1.81379	0.000254519	>WP_011675157.1	OAS79_RS07090	D-aminoacyl-tRNA deacylase	0.192	16715.2
gdpP Vs WT-1	1.80971	2.11242e-05	>WP_283707202.1	OAS79_RS11110	YhgE/Pip domain-containing protein	0.162	99500.1
gdpP Vs WT-1	1.78248	0.00368474	>WP_283707267.1	OAS79_RS13340	MULTISPECIES: plasmid mobilization protein	0.557	14365.4
gdpP Vs WT-1	1.78149	0.00729551	>WP_011675276.1	OAS79_RS06370	MerR family transcriptional regulator	0.138	13955.2
gdpP Vs WT-1	1.77464	1.28576e-05	>WP_011675540.1	OAS79_RS05085	glycoside hydrolase family 3 N-terminal domain-containing protein	0.045	43326.4
gdpP Vs WT-1	1.76413	0.00329144	>WP_011677249.1	OAS79_RS07970	hypothetical protein	0.564	16687.2
gdpP Vs WT-1	1.76396	0.0176539	>WP_011675453.1	OAS79_RS05550	OsmC family protein	0.188	15602
gdpP Vs WT-1	1.753	6.02152e-05	>WP_021164982.1	OAS79_RS09470	3D domain-containing protein	0.098	40075.1
gdpP Vs WT-1	1.75011	0.00214421	>WP_021165778.1	OAS79_RS06460	NUDIX hydrolase	0.234	19185.4
gdpP Vs WT-1	1.74738	0.00216996	>WP_021165678.1	OAS79_RS10280	GNAT family N-acetyltransferase	0.053	17293.7
gdpP Vs WT-1	1.73946	0.000137107	>WP_014573181.1	OAS79_RS09705	VOC family protein	0.305	17730.3
gdpP Vs WT-1	1.73866	1.20715e-07	>WP_011675857.1	OAS79_RS02730	Cof-type HAD-IIB family hydrolase	0.194	30404.7
gdpP Vs WT-1	1.73566	0.00162515	>WP_003131208.1	OAS79_RS13930	MULTISPECIES: hypothetical protein	0.493	8599.87
gdpP Vs WT-1	1.73135	0.00627728	>WP_014572089.1	OAS79_RS09930	hypothetical protein	0.114	18436
gdpP Vs WT-1	1.72813	0.00026632	>WP_021165165.1	OAS79_RS02470	ASCH domain-containing protein	0.264	16936.9
gdpP Vs WT-1	1.72611	0.0508848	>WP_283707363.1	OAS79_RS02410	endonuclease/exonuclease/phosphatase family protein	0.139	40217.2
gdpP Vs WT-1	1.71634	2.13758e-05	>WP_011675606.1	OAS79_RS04630	MULTISPECIES: phosphoserine phosphatase SerB	0.114	24080.9
gdpP Vs WT-1	1.71294	0.394191	>WP_011675291.1	OAS79_RS06250	MULTISPECIES: YcjF family protein	0.095	24365.5
gdpP Vs WT-1	1.71033	0.000950829	>WP_021165987.1	OAS79_RS07075	HAD family hydrolase	0.111	23989.2
gdpP Vs WT-1	1.70708	0.830852	>WP_014572095.1	OAS79_RS09970	NAD(P)/FAD-dependent oxidoreductase	0.151	41699.5
gdpP Vs WT-1	1.70308	3.92409e-05	>WP_011675735.1	OAS79_RS03665	MULTISPECIES: RNase P modulator RnpM	0.278	12509.3
gdpP Vs WT-1	1.69519	0.120356	>WP_011675221.1	OAS79_RS06740	MULTISPECIES: Asp-tRNA(Asn)/Glu-tRNA(Gln) amidotransferase subunit GatC	0.396	11243.7
gdpP Vs WT-1	1.68975	0.0152318	>WP_010906128.1	OAS79_RS10695	MULTISPECIES: F0F1 ATP synthase subunit B	0.482	18002.4
gdpP Vs WT-1	1.68956	0.000395304	>WP_011676734.1	OAS79_RS10855	MULTISPECIES: 30S ribosomal protein S20	0.247	8366.7
gdpP Vs WT-1	1.68867	0.0138319	>WP_003131683.1	OAS79_RS05930	MULTISPECIES: YdbC family protein	0.236	8404.6
gdpP Vs WT-1	1.6883	0.0470888	>WP_011675736.1	OAS79_RS03660	MULTISPECIES: YlxQ-related RNA-binding protein	0.307	11159
gdpP Vs WT-1	1.68703	0.000854508	>WP_011834777.1	OAS79_RS11335	MULTISPECIES: hypothetical protein	0.228	10117.2
gdpP Vs WT-1	1.674	0.184624	>WP_011677071.1	OAS79_RS09060	hypothetical protein	0.315	8705.06
gdpP Vs WT-1	1.66472	0.0381083	>WP_021165973.1	OAS79_RS07190	VOC family protein	0.033	43084.8
gdpP Vs WT-1	1.66414	0.00140684	>WP_021164934.1	OAS79_RS00585	MULTISPECIES: shikimate dehydrogenase	0.238	31299.5
gdpP Vs WT-1	1.66365	0.00754887	>WP_011675840.1	OAS79_RS02835	GNAT family N-acetyltransferase	0.052	17733.2
gdpP Vs WT-1	1.66337	0.000127336	>WP_003129776.1	OAS79_RS06600	MULTISPECIES: 50S ribosomal protein L28	0.781	7173.38
gdpP Vs WT-1	1.65901	0.00204518	>WP_011676268.1	OAS79_RS01500	tRNA (cytidine(34)-2'-O)-methyltransferase	0.527	19827.3
gdpP Vs WT-1	1.6561	8.53992e-05	>WP_231101568.1	OAS79_RS06830	TetR/AcrR family transcriptional regulator	0.368	20934
gdpP Vs WT-1	1.65536	0.00595779	>WP_001808836.1	OAS79_RS08610	MULTISPECIES: 50S ribosomal protein L36	0.263	4421.39
gdpP Vs WT-1	1.65295	7.15979e-06	>WP_021165112.1	OAS79_RS09635	DUF4097 family beta strand repeat-containing protein	0.457	40903.8
gdpP Vs WT-1	1.65001	0.0010712	>WP_283707344.1	OAS79_RS00870	SMC-Scp complex subunit ScpB	0.34	21202.9
gdpP Vs WT-1	1.64649	0.0234043	>WP_011676870.1	OAS79_RS10055	MULTISPECIES: universal stress protein	0.552	16056.2
gdpP Vs WT-1	1.63908	0.00505823	>WP_225510062.1	OAS79_RS00425	MULTISPECIES: TrkH family potassium uptake protein	0.016	47494.5
gdpP Vs WT-1	1.63527	9.36417e-05	>WP_021213884.1	OAS79_RS03105	type I pantothenate kinase	0.144	35998.1
gdpP Vs WT-1	1.63471	0.00221272	>WP_014573008.1	OAS79_RS04305	TetR/AcrR family transcriptional regulator	0.206	22918.2
gdpP Vs WT-1	1.634	0.0020846	>WP_011676546.1	OAS79_RS11260	type I 3-dehydroquinate dehydratase	0.231	26269.2
gdpP Vs WT-1	1.63142	0.00105523	>WP_021165391.1	OAS79_RS03025	holo-ACP synthase	0.227	13428.3
gdpP Vs WT-1	1.62952	0.300088	>WP_011676184.1	OAS79_RS01005	MULTISPECIES: D-alanine--poly(phosphoribitol) ligase subunit DltC	0.392	9126.18
gdpP Vs WT-1	1.62787	0.000135818	>WP_011675849.1	OAS79_RS02790	MULTISPECIES: TetR/AcrR family transcriptional regulator	0.316	20780.8
gdpP Vs WT-1	1.62623	0.00188962	>WP_283707346.1	OAS79_RS01115	ketol-acid reductoisomerase	0.056	37262.2
gdpP Vs WT-1	1.62399	0.0516503	>WP_011677168.1	OAS79_RS08455	MULTISPECIES: 50S ribosomal protein L33	0.449	5553.58
gdpP Vs WT-1	1.62035	0.000117532	>WP_011676114.1	OAS79_RS01800	MULTISPECIES: acetolactate decarboxylase	0.566	24874.8
gdpP Vs WT-1	1.61944	0.000589217	>WP_021211593.1	OAS79_RS00030	MULTISPECIES: hypothetical protein	0.309	6595.7
gdpP Vs WT-1	1.61553	0.0261848	>WP_021165499.1	OAS79_RS11890	ribulose-phosphate 3-epimerase	0.097	24037
gdpP Vs WT-1	1.61276	0.566243	>WP_058147765.1	OAS79_RS04385	MULTISPECIES: hypothetical protein	0.085	45799.7
gdpP Vs WT-1	1.61216	0.00151813	>WP_021165467.1	OAS79_RS12210	SSURE domain-containing protein	0.13	51494.7
gdpP Vs WT-1	1.61106	6.61779e-05	>WP_011676087.1	OAS79_RS01965	DUF1934 domain-containing protein	0.333	15540.9
gdpP Vs WT-1	1.60843	8.87435e-05	>WP_283707246.1	OAS79_RS12840	hypothetical protein	0.056	37897.2
gdpP Vs WT-1	1.60596	0.0190739	>WP_011676436.1	OAS79_RS03330	MarR family winged helix-turn-helix transcriptional regulator	0.259	15968.5
gdpP Vs WT-1	1.60568	0.0226797	>WP_021164983.1	OAS79_RS09520	homoserine O-succinyltransferase	0.034	37262.2
gdpP Vs WT-1	1.60328	0.0106387	>WP_011676292.1	OAS79_RS01045	ArsR/SmtB family transcription factor	0.091	12762.8
gdpP Vs WT-1	1.60077	0.00745395	>WP_011676410.1	OAS79_RS03170	GntR family transcriptional regulator	0.422	23133.2
gdpP Vs WT-1	1.60052	0.24661	>WP_021165631.1	OAS79_RS02935	GNAT family N-acetyltransferase	0.054	19074.1
gdpP Vs WT-1	1.59885	0.000269955	>WP_015082905.1	OAS79_RS08740	cysteine hydrolase family protein	0.094	20432.6
gdpP Vs WT-1	1.59853	0.609205	>WP_014572129.1	OAS79_RS10225	thiamine diphosphokinase	0.081	23451.2
gdpP Vs WT-1	1.59664	0.034633	>WP_021165525.1	OAS79_RS11660	arsenate reductase (thioredoxin)	0.172	15125.2
gdpP Vs WT-1	1.59489	0.000379783	>WP_011675460.1	OAS79_RS05515	MULTISPECIES: thioredoxin family protein	0.381	12086.9
gdpP Vs WT-1	1.59354	0.00317351	>WP_011675198.1	OAS79_RS06855	TetR/AcrR family transcriptional regulator	0.287	21352.4
gdpP Vs WT-1	1.59213	0.228909	>WP_283707296.1	OAS79_RS13750	MULTISPECIES: relaxase/mobilization nuclease domain-containing protein	0.093	47682.3
gdpP Vs WT-1	1.59164	0.0369178	>WP_021164829.1	OAS79_RS07965	hypothetical protein	0.379	7446.38
gdpP Vs WT-1	1.59066	0.000107853	>WP_021036625.1	OAS79_RS06380	MULTISPECIES: TetR/AcrR family transcriptional regulator	0.11	21240.1
gdpP Vs WT-1	1.59	0.000353895	>WP_021165155.1	OAS79_RS02535	hypothetical protein	0.462	18801.4
gdpP Vs WT-1	1.58993	0.00586435	>WP_011676738.1	OAS79_RS10835	shikimate kinase	0.111	18513.3
gdpP Vs WT-1	1.58557	1.05071e-06	>WP_063283895.1	OAS79_RS05690	DNA-formamidopyrimidine glycosylase	0.202	31253.4
gdpP Vs WT-1	1.58257	0.00076998	>WP_010906302.1	OAS79_RS08515	MULTISPECIES: 50S ribosomal protein L22	0.67	12469.5
gdpP Vs WT-1	1.58196	0.110769	>WP_011835285.1	OAS79_RS01610	N-acetylmuramic acid 6-phosphate etherase	0.037	31997.7
gdpP Vs WT-1	1.57698	6.18035e-07	>WP_260362291.1	OAS79_RS07290	HD domain-containing protein	0.236	24843
gdpP Vs WT-1	1.57433	0.00354343	>WP_014570907.1	OAS79_RS13755	MULTISPECIES: plasmid mobilization protein	0.405	14238.2
gdpP Vs WT-1	1.57304	0.000219409	>WP_003130554.1	OAS79_RS08605	MULTISPECIES: translation initiation factor IF-1	0.333	8195.5
gdpP Vs WT-1	1.57257	0.000125003	>WP_003132002.1	OAS79_RS07910	MULTISPECIES: hypothetical protein	0.309	8266.39
gdpP Vs WT-1	1.57202	0.000156586	>WP_011675482.1	OAS79_RS05405	superoxide dismutase	0.388	23280.9
gdpP Vs WT-1	1.56725	0.00117601	>WP_014573028.1	OAS79_RS04435	transcription elongation factor GreA	0.558	17245.7
gdpP Vs WT-1	1.56191	0.015999	>WP_011676698.1	OAS79_RS11045	MULTISPECIES: ferredoxin	0.134	7454.62
gdpP Vs WT-1	1.56176	0.0038117	>WP_011675338.1	OAS79_RS06100	SprT family protein	0.231	17667.3
gdpP Vs WT-1	1.5566	0.000507872	>WP_011677081.1	OAS79_RS09010	MULTISPECIES: ribosome recycling factor	0.611	20801.9
gdpP Vs WT-1	1.55022	1.42925e-05	>WP_031286465.1	OAS79_RS12200	tRNA 2-thiouridine(34) synthase MnmA	0.247	42007.4
gdpP Vs WT-1	1.5479	0.00780828	>WP_011675533.1	OAS79_RS05120	MULTISPECIES: deoxynucleoside kinase	0.083	25527.9
gdpP Vs WT-1	1.54718	0.00971393	>WP_228763971.1	OAS79_RS06845	hypothetical protein	0.07	11701.9
gdpP Vs WT-1	1.54539	0.000823794	>WP_011669084.1	OAS79_RS00210	MULTISPECIES: cold-shock protein	0.894	7240.98
gdpP Vs WT-1	1.54024	0.00200087	>WP_259742974.1	OAS79_RS12805	MULTISPECIES: single-stranded DNA-binding protein	0.265	16999.8
gdpP Vs WT-1	1.53943	8.21405e-06	>WP_011834417.1	OAS79_RS05760	recombination mediator RecR	0.278	21950.3
gdpP Vs WT-1	1.53631	1.8993e-05	>WP_011835503.1	OAS79_RS03000	ABC transporter permease/substrate-binding protein	0.06	55121.7
gdpP Vs WT-1	1.53616	0.00395264	>WP_011676598.1	OAS79_RS11775	MULTISPECIES: KH domain-containing protein	0.658	9003.6
gdpP Vs WT-1	1.53472	0.0168185	>WP_021165193.1	OAS79_RS02195	redoxin NrdH	0.722	8315.66
gdpP Vs WT-1	1.52798	0.000144996	>WP_003129946.1	OAS79_RS08555	MULTISPECIES: type Z 30S ribosomal protein S14	0.246	7134.54
gdpP Vs WT-1	1.5273	9.60432e-05	>WP_011834452.1	OAS79_RS05540	MULTISPECIES: hypothetical protein	0.417	18263.5
gdpP Vs WT-1	1.52379	0.000305343	>WP_011675396.1	OAS79_RS05775	alkyl hydroperoxide reductase subunit C	0.235	20849.5
gdpP Vs WT-1	1.52267	9.09812e-05	>WP_021165903.1	OAS79_RS05420	diphosphomevalonate decarboxylase	0.167	35002.8
gdpP Vs WT-1	1.51666	0.00069475	>WP_021165024.1	OAS79_RS08900	aminotransferase	0.239	42611.8
gdpP Vs WT-1	1.51492	0.000145112	>WP_015082981.1	OAS79_RS07755	MULTISPECIES: zinc ribbon domain-containing protein YjdM	0.158	12406.2
gdpP Vs WT-1	1.51356	0.00184916	>WP_021166029.1	OAS79_RS06660	bifunctional metallophosphatase/5'-nucleotidase	0.078	50598.9
gdpP Vs WT-1	1.50377	0.000308293	>WP_031286348.1	OAS79_RS02285	Crp/Fnr family transcriptional regulator	0.303	24600.6
gdpP Vs WT-1	1.50167	0.0732003	>WP_063283850.1	OAS79_RS05390	helix-turn-helix transcriptional regulator	0.029	36807.3
gdpP Vs WT-1	1.50133	0.0160719	>WP_011676984.1	OAS79_RS09515	NUDIX hydrolase	0.054	21145.9
gdpP Vs WT-1	1.49919	1.30339e-07	>WP_021165938.1	OAS79_RS07320	dihydrolipoyl dehydrogenase	0.18	49865.9
gdpP Vs WT-1	1.49919	0.00450544	>WP_011677155.1	OAS79_RS08565	MULTISPECIES: 30S ribosomal protein S8	0.606	14670.1
gdpP Vs WT-1	1.4981	0.000209844	>WP_021165693.1	OAS79_RS10115	HAD family hydrolase	0.439	27302
gdpP Vs WT-1	1.49766	4.76085e-05	>WP_003131447.1	OAS79_RS13740	MULTISPECIES: protein adenylyltransferase Fic	0.555	23352.5
gdpP Vs WT-1	1.49544	0.000285958	>WP_021164856.1	OAS79_RS00635	plasmid mobilization protein	0.333	14539.6
gdpP Vs WT-1	1.49497	1.49523e-05	>WP_011677310.1	OAS79_RS07655	ABC transporter ATP-binding protein	0.247	24588.3
gdpP Vs WT-1	1.49333	0.00405756	>WP_011675392.1	OAS79_RS05790	MULTISPECIES: winged helix-turn-helix transcriptional regulator	0.374	13104.4
gdpP Vs WT-1	1.49112	0.0568931	>WP_010905542.1	OAS79_RS03790	MULTISPECIES: Veg family protein	0.8	9834.1
gdpP Vs WT-1	1.49047	0.0169999	>WP_011675817.1	OAS79_RS02955	exodeoxyribonuclease VII small subunit	0.582	8966
gdpP Vs WT-1	1.48946	0.0594352	>WP_011676839.1	OAS79_RS10220	nucleoside triphosphate pyrophosphohydrolase family protein	0.261	12839.5
gdpP Vs WT-1	1.48887	0.000394727	>WP_003129844.1	OAS79_RS06365	MULTISPECIES: 30S ribosomal protein S21	0.483	7018.21
gdpP Vs WT-1	1.48621	0.00415127	>WP_014573205.1	OAS79_RS09455	phenolic acid decarboxylase	0.09	20845.6
gdpP Vs WT-1	1.48522	0.0385562	>WP_011834878.1	OAS79_RS11770	MULTISPECIES: 30S ribosomal protein S16	0.433	10251.9
gdpP Vs WT-1	1.48442	0.000483561	>WP_011676209.1	OAS79_RS00840	glutamate racemase	0.077	30266
gdpP Vs WT-1	1.48235	0.000116757	>WP_021166333.1	OAS79_RS04640	3-phosphoserine/phosphohydroxythreonine transaminase	0.222	40831.9
gdpP Vs WT-1	1.48063	0.000322395	>WP_031286470.1	OAS79_RS12085	Cof-type HAD-IIB family hydrolase	0.234	30140.8
gdpP Vs WT-1	1.48062	0.00160964	>WP_014573651.1	OAS79_RS12540	MULTISPECIES: pyroglutamyl-peptidase I	0.186	23460.8
gdpP Vs WT-1	1.47663	0.000344727	>WP_021165809.1	OAS79_RS06220	cysteine hydrolase family protein	0.306	18905.5
gdpP Vs WT-1	1.47459	0.00428732	>WP_015082299.1	OAS79_RS02620	MarR family winged helix-turn-helix transcriptional regulator	0.292	17752.4
gdpP Vs WT-1	1.47203	9.24405e-05	>WP_003132258.1	OAS79_RS07180	MULTISPECIES: 50S ribosomal protein L33	0.367	5997.1
gdpP Vs WT-1	1.47137	0.000180421	>WP_015082898.1	OAS79_RS08820	serine hydrolase domain-containing protein	0.107	36420.7
gdpP Vs WT-1	1.47095	0.00583567	>WP_011676466.1	OAS79_RS03445	hypoxanthine phosphoribosyltransferase	0.25	20273.4
gdpP Vs WT-1	1.47064	0.000139079	>WP_015082109.1	OAS79_RS04975	MULTISPECIES: inositol monophosphatase family protein	0.17	29453.6
gdpP Vs WT-1	1.46398	0.00021041	>WP_011675915.1	OAS79_RS03575	MULTISPECIES: CsbD family protein	0.696	8535.59
gdpP Vs WT-1	1.46247	0.0504038	>WP_011676103.1	OAS79_RS01850	DUF896 domain-containing protein	0.562	9280.49
gdpP Vs WT-1	1.46114	0.0803035	>WP_003129957.1	OAS79_RS08530	MULTISPECIES: 50S ribosomal protein L29	0.493	7859.16
gdpP Vs WT-1	1.45852	0.00294387	>WP_283707280.1	OAS79_RS13560	MULTISPECIES: DUF916 and DUF3324 domain-containing protein	0.175	45488.6
gdpP Vs WT-1	1.45665	0.000781177	>WP_014572825.1	OAS79_RS02725	peptidylprolyl isomerase	0.827	21691.3
gdpP Vs WT-1	1.4558	0.170746	>WP_283707193.1	OAS79_RS10565	hypothetical protein	0.174	22785.4
gdpP Vs WT-1	1.45522	0.000559757	>WP_014572580.1	OAS79_RS01460	NUDIX domain-containing protein	0.392	19622.5
gdpP Vs WT-1	1.45451	0.125299	>WP_021213379.1	OAS79_RS12710	MULTISPECIES: ribbon-helix-helix protein, CopG family	0.176	5931.77
gdpP Vs WT-1	1.45266	0.0194203	>WP_011676764.1	OAS79_RS10720	MULTISPECIES: F0F1 ATP synthase subunit epsilon	0.191	15623.7
gdpP Vs WT-1	1.45174	0.0011528	>WP_011675593.1	OAS79_RS04695	MULTISPECIES: thymidine kinase	0.09	21411.9
gdpP Vs WT-1	1.44907	0.000526765	>WP_021166023.1	OAS79_RS06695	VOC family protein	0.19	14346.1
gdpP Vs WT-1	1.44875	0.351285	>WP_283707348.1	OAS79_RS01370	hypothetical protein	0.333	9339.76
gdpP Vs WT-1	1.4474	0.00554023	>WP_011834277.1	OAS79_RS06665	dUTP diphosphatase	0.74	16791
gdpP Vs WT-1	1.44623	6.18881e-05	>WP_011677246.1	OAS79_RS07985	phosphotransferase	0.31	24035.4
gdpP Vs WT-1	1.44534	0.000591152	>WP_011676898.1	OAS79_RS09890	Stp1/IreP family PP2C-type Ser/Thr phosphatase	0.318	28335.5
gdpP Vs WT-1	1.44496	0.000225779	>WP_021166079.1	OAS79_RS03295	Fur family transcriptional regulator	0.43	14687.5
gdpP Vs WT-1	1.44285	0.000390704	>WP_011677259.1	OAS79_RS07920	RicAFT regulatory complex protein RicA family protein	0.087	13399.4
gdpP Vs WT-1	1.44237	0.00029159	>WP_003139952.1	OAS79_RS13195	MULTISPECIES: universal stress protein	0.393	15907.1
gdpP Vs WT-1	1.44211	0.173699	>WP_011677102.1	OAS79_RS08910	MULTISPECIES: prolyl-tRNA synthetase associated domain-containing protein	0.104	19107.8
gdpP Vs WT-1	1.44153	0.0793653	>WP_021165547.1	OAS79_RS11450	mannonate dehydratase	0.022	40757.5
gdpP Vs WT-1	1.44095	0.000449042	>WP_011677031.1	OAS79_RS09280	MerR family transcriptional regulator	0.08	14822.9
gdpP Vs WT-1	1.43856	0.000131267	>WP_021036584.1	OAS79_RS06710	5-formyltetrahydrofolate cyclo-ligase	0.04	20592.7
gdpP Vs WT-1	1.43594	0.019728	>WP_011676557.1	OAS79_RS11200	MULTISPECIES: cell division regulator GpsB	0.797	14925.7
gdpP Vs WT-1	1.43401	0.0518158	>WP_011676095.1	OAS79_RS01915	nucleotidyltransferase family protein	0.156	22782.7
gdpP Vs WT-1	1.43388	0.00130212	>WP_011675362.1	OAS79_RS05950	PadR family transcriptional regulator	0.336	13460.4
gdpP Vs WT-1	1.42842	0.000866999	>WP_011677018.1	OAS79_RS09340	HIT family protein	0.09	13943.7
gdpP Vs WT-1	1.42724	7.67788e-05	>WP_011675239.1	OAS79_RS06650	MULTISPECIES: 23S rRNA (adenine(2503)-C(2))-methyltransferase RlmN	0.214	41682.8
gdpP Vs WT-1	1.42569	0.00213645	>WP_011677214.1	OAS79_RS08185	pantetheine-phosphate adenylyltransferase	0.163	19338.2
gdpP Vs WT-1	1.42416	0.00196519	>WP_015082045.1	OAS79_RS05470	MULTISPECIES: dTMP kinase	0.303	24044.8
gdpP Vs WT-1	1.42051	0.00596259	>WP_021213209.1	OAS79_RS13300	MULTISPECIES: multicopper oxidase family protein	0.077	57326
gdpP Vs WT-1	1.41977	0.0103494	>WP_021212881.1	OAS79_RS00390	MULTISPECIES: hypothetical protein	0.482	6822.79
gdpP Vs WT-1	1.41894	0.0329568	>WP_011675807.1	OAS79_RS03005	MULTISPECIES: ABC transporter ATP-binding protein	0.161	34260.3
gdpP Vs WT-1	1.4181	9.18689e-05	>WP_283707373.1	OAS79_RS03260	anthranilate synthase component I	0.018	51598.4
gdpP Vs WT-1	1.41705	0.00100864	>WP_011676845.1	OAS79_RS10195	pyridoxal phosphate-dependent aminotransferase	0.115	43153.4
gdpP Vs WT-1	1.41605	0.0230209	>WP_011676207.1	OAS79_RS00850	metallophosphoesterase	0.246	19007.3
gdpP Vs WT-1	1.4156	2.89892e-05	>WP_011834384.1	OAS79_RS05960	MarR family transcriptional regulator	0.21	18505
gdpP Vs WT-1	1.41558	0.00151533	>WP_003130558.1	OAS79_RS08630	MULTISPECIES: 50S ribosomal protein L17	0.579	14255.5
gdpP Vs WT-1	1.4135	0.0311976	>WP_011669061.1	OAS79_RS00055	MULTISPECIES: plasmid mobilization protein	0.254	14279.4
gdpP Vs WT-1	1.41291	1.07349e-05	>WP_003130646.1	OAS79_RS01945	MULTISPECIES: 50S ribosomal protein L27	0.489	10033.5
gdpP Vs WT-1	1.41252	0.000334161	>WP_021165478.1	OAS79_RS12105	helix-turn-helix domain-containing protein	0.215	26040.7
gdpP Vs WT-1	1.41178	8.08065e-07	>WP_021166146.1	OAS79_RS03860	DHH family phosphoesterase	0.182	34604.9
gdpP Vs WT-1	1.40901	0.00157326	>WP_021165782.1	OAS79_RS06435	bis(5'-nucleosyl)-tetraphosphatase (symmetrical) YqeK	0.48	22421.6
gdpP Vs WT-1	1.40854	0.040128	>WP_021165924.1	OAS79_RS05225	pyridoxal-phosphate-dependent aminotransferase family protein	0.048	42224.7
gdpP Vs WT-1	1.40847	4.13636e-05	>WP_011675538.1	OAS79_RS05095	MULTISPECIES: DegV family protein	0.191	30721.2
gdpP Vs WT-1	1.4049	0.0333038	>WP_032942328.1	OAS79_RS02230	metallophosphoesterase	0.027	35936.8
gdpP Vs WT-1	1.40481	0.192736	>WP_011834671.1	OAS79_RS00080	MULTISPECIES: hypothetical protein	0.07	11462.1
gdpP Vs WT-1	1.40059	0.000704266	>WP_031286167.1	OAS79_RS08180	16S rRNA (guanine(966)-N(2))-methyltransferase RsmD	0.061	19885.2
gdpP Vs WT-1	1.39906	0.00689177	>WP_011677241.1	OAS79_RS08010	MULTISPECIES: single-stranded DNA-binding protein	0.572	18233
gdpP Vs WT-1	1.39581	0.00102056	>WP_021165756.1	OAS79_RS07490	aminoacyl-tRNA hydrolase	0.33	20963.1
gdpP Vs WT-1	1.39384	4.62014e-06	>WP_021165543.1	OAS79_RS11515	aspartate-semialdehyde dehydrogenase	0.26	39219.6
gdpP Vs WT-1	1.39132	0.0138302	>WP_014572213.1	OAS79_RS10700	F0F1 ATP synthase subunit delta	0.514	19209.1
gdpP Vs WT-1	1.38975	0.00146706	>WP_021165070.1	OAS79_RS09295	S4 domain-containing protein YaaA	0.333	13508.5
gdpP Vs WT-1	1.38898	0.000146708	>WP_011675925.1	OAS79_RS03525	MULTISPECIES: DUF2829 domain-containing protein	0.127	8714.96
gdpP Vs WT-1	1.38862	0.00735304	>WP_011677098.1	OAS79_RS08925	MULTISPECIES: Dps family protein	0.797	16608.8
gdpP Vs WT-1	1.38209	6.15801e-07	>WP_021165514.1	OAS79_RS11765	hydroxymethylglutaryl-CoA reductase, degradative	0.134	44909.9
gdpP Vs WT-1	1.38075	0.00267497	>WP_014572576.1	OAS79_RS01515	xanthine phosphoribosyltransferase	0.345	21734.2
gdpP Vs WT-1	1.38069	0.00605282	>WP_011676007.1	OAS79_RS02090	response regulator transcription factor	0.206	26027.8
gdpP Vs WT-1	1.37993	0.0782534	>WP_011676817.1	OAS79_RS10345	DNA helicase RecQ	0.078	66727.6
gdpP Vs WT-1	1.37957	0.000144071	>WP_021166033.1	OAS79_RS06620	ferrous iron transport protein A	0.224	17140.9
gdpP Vs WT-1	1.37713	0.0634957	>WP_015082127.1	OAS79_RS04680	hypothetical protein	0.091	20287.3
gdpP Vs WT-1	1.37706	6.75963e-06	>WP_021166365.1	OAS79_RS04285	dephospho-CoA kinase	0.256	24982.5
gdpP Vs WT-1	1.37567	0.00151478	>WP_004254795.1	OAS79_RS09365	MULTISPECIES: hypothetical protein	0.645	8640.85
gdpP Vs WT-1	1.37544	0.000130641	>WP_011677166.1	OAS79_RS08465	MULTISPECIES: transcription termination/antitermination protein NusG	0.546	21096
gdpP Vs WT-1	1.3742	0.000682595	>WP_021165322.1	OAS79_RS00830	diaminopimelate decarboxylase	0.177	47246.7
gdpP Vs WT-1	1.37187	0.00173325	>WP_003131736.1	OAS79_RS13150	MULTISPECIES: aldose 1-epimerase family protein	0.381	34612.1
gdpP Vs WT-1	1.36839	0.000527792	>WP_011835213.1	OAS79_RS01495	dihydrofolate reductase	0.399	19803.7
gdpP Vs WT-1	1.36289	2.20472e-05	>WP_021165079.1	OAS79_RS09370	tRNA dihydrouridine synthase DusB	0.204	36617.2
gdpP Vs WT-1	1.36256	8.95902e-06	>WP_011675568.1	OAS79_RS04825	ATP-dependent Clp protease ATP-binding subunit	0.286	83194
gdpP Vs WT-1	1.36147	0.0174747	>WP_011676595.1	OAS79_RS11790	ribosome maturation factor RimM	0.316	19649.3
gdpP Vs WT-1	1.35965	0.0613885	>WP_011675823.1	OAS79_RS02925	arginine repressor	0.527	16854.3
gdpP Vs WT-1	1.35841	0.000432463	>WP_014572221.1	OAS79_RS10770	3-dehydroquinate synthase	0.132	39269.3
gdpP Vs WT-1	1.35275	0.000531416	>WP_021165511.1	OAS79_RS11815	GNAT family N-acetyltransferase	0.144	20576.3
gdpP Vs WT-1	1.3504	0.0327155	>WP_011675357.1	OAS79_RS05975	peroxiredoxin	0.362	17458.8
gdpP Vs WT-1	1.35026	0.00226739	>WP_011675806.1	OAS79_RS03010	dihydrolipoyl dehydrogenase family protein	0.31	47867.7
gdpP Vs WT-1	1.34927	0.0744105	>WP_011676368.1	OAS79_RS12280	glutathione peroxidase	0.395	17941.5
gdpP Vs WT-1	1.34642	0.00378119	>WP_011835788.1	OAS79_RS09915	NUDIX hydrolase	0.536	22288.2
gdpP Vs WT-1	1.34579	3.47004e-07	>WP_021165067.1	OAS79_RS09260	galactokinase	0.326	43769.7
gdpP Vs WT-1	1.34419	0.000357121	>WP_003131820.1	OAS79_RS06890	MULTISPECIES: IreB family regulatory phosphoprotein	0.886	10169.3
gdpP Vs WT-1	1.34345	0.0228139	>WP_283707173.1	OAS79_RS09265	UDP-glucose--hexose-1-phosphate uridylyltransferase	0.136	56242.6
gdpP Vs WT-1	1.34154	0.0196666	>WP_021165768.1	OAS79_RS07380	hypothetical protein	0.14	13511
gdpP Vs WT-1	1.34031	8.45097e-06	>WP_021165923.1	OAS79_RS05255	LCP family protein	0.135	49268.4
gdpP Vs WT-1	1.33701	0.0131178	>WP_021165066.1	OAS79_RS09255	galactose mutarotase	0.109	37624.7
gdpP Vs WT-1	1.33664	0.0128227	>WP_003129973.1	OAS79_RS08485	MULTISPECIES: 30S ribosomal protein S10	0.363	11741.7
gdpP Vs WT-1	1.33601	0.0283687	>WP_015082285.1	OAS79_RS02795	HU family DNA-binding protein	0.183	13419.2
gdpP Vs WT-1	1.33566	0.048111	>WP_283707403.1	OAS79_RS05115	C39 family peptidase	0.119	38632
gdpP Vs WT-1	1.33394	0.00149273	>WP_021165754.1	OAS79_RS07525	helicase-exonuclease AddAB subunit AddA	0.174	138983
gdpP Vs WT-1	1.33349	0.0103181	>WP_283707230.1	OAS79_RS12625	type II toxin-antitoxin system RnlB family antitoxin	0.056	13946.1
gdpP Vs WT-1	1.33303	0.370898	>WP_011676194.1	OAS79_RS00925	MULTISPECIES: 50S ribosomal protein L7/L12	0.926	12374.1
gdpP Vs WT-1	1.3294	0.00436122	>WP_003131392.1	OAS79_RS02770	MULTISPECIES: metal-sulfur cluster assembly factor	0.336	12471.4
gdpP Vs WT-1	1.3252	0.263103	>WP_011676083.1	OAS79_RS01985	Nif3-like dinuclear metal center hexameric protein	0.097	28315.4
gdpP Vs WT-1	1.3236	0.00906203	>WP_021166015.1	OAS79_RS06800	hypothetical protein	0.008	94740.6
gdpP Vs WT-1	1.32357	0.00710596	>WP_283707406.1	OAS79_RS05375	MurR/RpiR family transcriptional regulator	0.109	28091.2
gdpP Vs WT-1	1.32155	0.179614	>WP_021165476.1	OAS79_RS12115	MurR/RpiR family transcriptional regulator	0.04	28166.2
gdpP Vs WT-1	1.32084	0.00634883	>WP_021165759.1	OAS79_RS07465	serine hydrolase	0.112	50086.9
gdpP Vs WT-1	1.3202	0.000931837	>WP_011677159.1	OAS79_RS08510	MULTISPECIES: 30S ribosomal protein S19	0.565	10572.2
gdpP Vs WT-1	1.31971	0.00291615	>WP_011676997.1	OAS79_RS09445	PadR family transcriptional regulator	0.659	21363.7
gdpP Vs WT-1	1.31896	0.00460738	>WP_015082220.1	OAS79_RS03580	MULTISPECIES: cysteine synthase A	0.281	32658.4
gdpP Vs WT-1	1.31801	0.000414218	>WP_101944605.1	OAS79_RS07850	Usp45, CHAP domain-containing protein	0.318	47232
gdpP Vs WT-1	1.31731	0.00744346	>WP_021164969.1	OAS79_RS08315	23S rRNA (pseudouridine(1915)-N(3))-methyltransferase RlmH	0.22	17783
gdpP Vs WT-1	1.31647	0.224899	>WP_021165940.1	OAS79_RS07300	lipoate--protein ligase	0.162	37699.2
gdpP Vs WT-1	1.31602	5.37808e-05	>WP_021165632.1	OAS79_RS02930	TlyA family RNA methyltransferase	0.19	29685.1
gdpP Vs WT-1	1.31387	0.0542574	>WP_014573552.1	OAS79_RS12755	MULTISPECIES: hypothetical protein	0.182	15245.2
gdpP Vs WT-1	1.31164	0.00391566	>WP_011676639.1	OAS79_RS11620	carbamoyl phosphate synthase small subunit	0.148	39610.7
gdpP Vs WT-1	1.30237	0.0164452	>WP_011675788.1	OAS79_RS12185	MULTISPECIES: hypothetical protein	0.375	5354.42
gdpP Vs WT-1	1.30186	0.105813	>WP_011675926.1	OAS79_RS03520	3-oxoacyl-ACP reductase	0.049	25621.4
gdpP Vs WT-1	1.30176	0.000941135	>WP_011677247.1	OAS79_RS07980	MULTISPECIES: GAF domain-containing protein	0.241	18166.8
gdpP Vs WT-1	1.30169	0.0085584	>WP_010905285.1	OAS79_RS05835	MULTISPECIES: helix-turn-helix transcriptional regulator	0.691	11419
gdpP Vs WT-1	1.29969	0.85379	>WP_011675393.1	OAS79_RS05785	MULTISPECIES: VOC family protein	0.315	15533.5
gdpP Vs WT-1	1.29722	0.00766948	>WP_063283889.1	OAS79_RS01840	nicotinate-nucleotide adenylyltransferase	0.086	22791.6
gdpP Vs WT-1	1.29593	0.0126615	>WP_011676866.1	OAS79_RS10075	hypothetical protein	0.223	29705.2
gdpP Vs WT-1	1.29545	0.229675	>WP_011675556.1	OAS79_RS04985	MULTISPECIES: transcriptional regulator Spx	0.523	14872.1
gdpP Vs WT-1	1.2952	0.0458053	>WP_021166151.1	OAS79_RS03885	2-succinyl-6-hydroxy-2,4-cyclohexadiene-1-carboxylate synthase	0.129	30202.6
gdpP Vs WT-1	1.29469	0.000220954	>WP_021165965.1	OAS79_RS07255	Cof-type HAD-IIB family hydrolase	0.326	30362.2
gdpP Vs WT-1	1.29355	1.27281e-05	>WP_031286595.1	OAS79_RS06095	adenosine deaminase	0.43	38930.6
gdpP Vs WT-1	1.29335	0.00500215	>WP_021166334.1	OAS79_RS04635	3-phosphoglycerate dehydrogenase family protein	0.264	43784.9
gdpP Vs WT-1	1.29258	0.384573	>WP_011676389.1	OAS79_RS03050	putative DNA-binding protein	0.351	13532.2
gdpP Vs WT-1	1.29253	0.288868	>WP_011675859.1	OAS79_RS02720	CvfD/Ygs/GSP13 family RNA-binding post-transcriptional regulator	0.203	16457.9
gdpP Vs WT-1	1.2909	0.0423222	>WP_010905402.1	OAS79_RS05075	MULTISPECIES: HU family DNA-binding protein	0.758	9676.15
gdpP Vs WT-1	1.29039	0.0327247	>WP_283707414.1	OAS79_RS05845	ABC transporter ATP-binding protein	0.126	62709.9
gdpP Vs WT-1	1.28972	0.385795	>WP_021165117.1	OAS79_RS09700	NUDIX hydrolase	0.058	19821.5
gdpP Vs WT-1	1.28971	0.0285565	>WP_011675373.1	OAS79_RS05895	aminoacyl-tRNA deacylase	0.513	17507.3
gdpP Vs WT-1	1.28902	4.21257e-05	>WP_014572053.1	OAS79_RS05425	mevalonate kinase	0.242	34237.2
gdpP Vs WT-1	1.28619	0.00873396	>WP_021165009.1	OAS79_RS08755	FAD-dependent oxidoreductase	0.234	48465.4
gdpP Vs WT-1	1.28608	0.157021	>WP_011676967.1	OAS79_RS09680	DNA-directed RNA polymerase subunit omega	0.65	13448.5
gdpP Vs WT-1	1.2852	0.179038	>WP_011675652.1	OAS79_RS04140	MULTISPECIES: elongation factor P	0.362	20739.6
gdpP Vs WT-1	1.28495	0.44325	>WP_032942759.1	OAS79_RS04580	YihY/virulence factor BrkB family protein	0.027	33761.4
gdpP Vs WT-1	1.28451	0.0264048	>WP_011675185.1	OAS79_RS06930	ribonuclease P protein component	0.265	13688
gdpP Vs WT-1	1.28403	0.00497538	>WP_021165197.1	OAS79_RS02170	PolC-type DNA polymerase III	0.271	32045.3
gdpP Vs WT-1	1.28335	0.0376841	>WP_011675901.1	OAS79_RS02385	histidine phosphatase family protein	0.108	25527.7
gdpP Vs WT-1	1.28217	0.000425417	>WP_021165760.1	OAS79_RS07460	tRNA lysidine(34) synthetase TilS	0.059	49326
gdpP Vs WT-1	1.28184	0.740789	>WP_011669047.1	OAS79_RS00525	MULTISPECIES: aminodeoxychorismate synthase component I	0.028	73501
gdpP Vs WT-1	1.27858	1.70744e-05	>WP_014573258.1	OAS79_RS08995	acetate kinase	0.129	43178.4
gdpP Vs WT-1	1.27802	8.68159e-07	>WP_011675278.1	OAS79_RS06350	phosphoglycerate kinase	0.774	42094.2
gdpP Vs WT-1	1.27574	0.00497848	>WP_021165936.1	OAS79_RS07340	GNAT family N-acetyltransferase	0.15	19470.1
gdpP Vs WT-1	1.2742	0.000453045	>WP_031286709.1	OAS79_RS03570	rhodanese-like domain-containing protein	0.103	10816.2
gdpP Vs WT-1	1.2742	0.0315687	>WP_021165970.1	OAS79_RS07220	O-acetylhomoserine aminocarboxypropyltransferase/cysteine synthase family protein	0.094	46252
gdpP Vs WT-1	1.27168	0.0547929	>WP_010905107.1	OAS79_RS07175	MULTISPECIES: 50S ribosomal protein L32	0.421	6662.56
gdpP Vs WT-1	1.27107	0.00820526	>WP_011675082.1	OAS79_RS07520	MULTISPECIES: DUF951 domain-containing protein	0.258	7555.1
gdpP Vs WT-1	1.27103	0.00409938	>WP_010905193.1	OAS79_RS06580	MULTISPECIES: dTDP-4-dehydrorhamnose 3,5-epimerase family protein	0.604	22357.2
gdpP Vs WT-1	1.27016	0.0125025	>WP_021165952.1	OAS79_RS05030	cysteine desulfurase family protein	0.142	41794.9
gdpP Vs WT-1	1.26788	0.000129776	>WP_011675452.1	OAS79_RS05555	FMN-dependent NADH-azoreductase	0.468	21929
gdpP Vs WT-1	1.26743	0.0492307	>WP_015081987.1	OAS79_RS06000	phosphate/phosphite/phosphonate ABC transporter substrate-binding protein	0.074	37501.4
gdpP Vs WT-1	1.26737	1.63588e-05	>WP_021165204.1	OAS79_RS02080	ATP-binding protein	0.129	49859.2
gdpP Vs WT-1	1.26694	0.0013288	>WP_011834623.1	OAS79_RS04450	MULTISPECIES: adenine phosphoribosyltransferase	0.282	18697.6
gdpP Vs WT-1	1.26666	0.00296264	>WP_021165824.1	OAS79_RS06105	Tex family protein	0.358	78894.4
gdpP Vs WT-1	1.2654	0.000420767	>WP_021165781.1	OAS79_RS06440	nicotinate-nucleotide adenylyltransferase	0.121	22647.2
gdpP Vs WT-1	1.26487	0.00313716	>WP_011676302.1	OAS79_RS01105	acetolactate decarboxylase	0.195	26367
gdpP Vs WT-1	1.26477	0.169633	>WP_011834955.1	OAS79_RS03275	MULTISPECIES: MarR family transcriptional regulator	0.065	16195.5
gdpP Vs WT-1	1.26447	0.00185691	>WP_011675464.1	OAS79_RS05495	co-chaperone GroES	0.883	10214.8
gdpP Vs WT-1	1.26255	0.0160461	>WP_283707160.1	OAS79_RS09045	50S ribosomal protein L11	0.333	14701.3
gdpP Vs WT-1	1.26225	0.0121879	>WP_283707281.1	OAS79_RS13565	MULTISPECIES: WxL domain-containing protein	0.326	24724.5
gdpP Vs WT-1	1.26138	0.0027172	>WP_031559182.1	OAS79_RS00645	MULTISPECIES: reverse transcriptase domain-containing protein	0.047	70193.6
gdpP Vs WT-1	1.26104	0.0109505	>WP_015082475.1	OAS79_RS00995	D-alanine--poly(phosphoribitol) ligase subunit DltA	0.188	55870.7
gdpP Vs WT-1	1.26038	0.000417699	>WP_021165695.1	OAS79_RS10090	cysteine--tRNA ligase	0.199	50919.1
gdpP Vs WT-1	1.26028	7.65272e-05	>WP_011676097.1	OAS79_RS01895	YigZ family protein	0.076	24058.4
gdpP Vs WT-1	1.26016	0.00314196	>WP_011835489.1	OAS79_RS02900	16S rRNA (cytosine(1402)-N(4))-methyltransferase RsmH	0.215	36050.3
gdpP Vs WT-1	1.25769	0.201525	>WP_021165945.1	OAS79_RS05070	GNAT family N-acetyltransferase	0.194	19074
gdpP Vs WT-1	1.25683	0.00499019	>WP_283707389.1	OAS79_RS04370	MULTISPECIES: type I restriction endonuclease subunit R	0.133	113922
gdpP Vs WT-1	1.25653	0.00329906	>WP_259688163.1	OAS79_RS12705	MULTISPECIES: hypothetical protein	0.822	15042.3
gdpP Vs WT-1	1.25488	0.0177017	>WP_021166028.1	OAS79_RS06670	glycoside hydrolase family 1 protein	0.036	54697.5
gdpP Vs WT-1	1.25419	0.0119696	>WP_014572862.1	OAS79_RS03030	dipeptidase PepV	0.472	51839.3
gdpP Vs WT-1	1.254	0.0038047	>WP_011675184.1	OAS79_RS06935	TetR/AcrR family transcriptional regulator	0.183	22009.2
gdpP Vs WT-1	1.25238	0.0107592	>WP_011676167.1	OAS79_RS01325	MULTISPECIES: AI-2E family transporter	0.041	43675.3
gdpP Vs WT-1	1.25189	0.0223689	>WP_283707274.1	OAS79_RS13445	PII-type proteinase	0.171	211595
gdpP Vs WT-1	1.25128	0.00208128	>WP_011677040.1	OAS79_RS09235	nicotinamide-nucleotide adenylyltransferase	0.266	43997.2
gdpP Vs WT-1	1.24914	0.155916	>WP_283707396.1	OAS79_RS04675	oxygen-insensitive NADPH nitroreductase	0.068	28111.9
gdpP Vs WT-1	1.24737	0.0234355	>WP_011676253.1	OAS79_RS01555	acyl-[acyl-carrier-protein] thioesterase	0.236	28828.7
gdpP Vs WT-1	1.2472	0.000429389	>WP_283707333.1	OAS79_RS00480	MULTISPECIES: TIGR00266 family protein	0.181	24527
gdpP Vs WT-1	1.24463	0.000388693	>WP_021165510.1	OAS79_RS11820	CCA tRNA nucleotidyltransferase	0.065	46581.4
gdpP Vs WT-1	1.24415	0.006192	>WP_015081831.1	OAS79_RS07330	pyridoxal phosphate-dependent aminotransferase	0.417	43263.8
gdpP Vs WT-1	1.24412	5.2099e-05	>WP_031286581.1	OAS79_RS06420	class I SAM-dependent DNA methyltransferase	0.193	27942
gdpP Vs WT-1	1.24186	0.0358786	>WP_010906159.1	OAS79_RS10180	MULTISPECIES: universal stress protein	0.559	15700.1
gdpP Vs WT-1	1.24021	0.00293199	>WP_283707205.1	OAS79_RS11215	cell division site-positioning protein MapZ family protein	0.417	72827.9
gdpP Vs WT-1	1.23952	0.346328	>WP_003331352.1	OAS79_RS12785	MULTISPECIES: DUF4298 domain-containing protein	0.092	11749.4
gdpP Vs WT-1	1.23873	0.00822673	>WP_021165272.1	OAS79_RS01600	MurR/RpiR family transcriptional regulator	0.117	31926.5
gdpP Vs WT-1	1.23663	0.0225739	>WP_228763850.1	OAS79_RS07355	GNAT family N-acetyltransferase	0.237	16080.4
gdpP Vs WT-1	1.2366	0.0130022	>WP_011669102.1	OAS79_RS13115	MULTISPECIES: galactose-6-phosphate isomerase subunit LacB	0.526	18926.5
gdpP Vs WT-1	1.2348	0.000318868	>WP_011676659.1	OAS79_RS11525	4-hydroxy-tetrahydrodipicolinate synthase	0.327	32228
gdpP Vs WT-1	1.23445	0.00394034	>WP_011675938.1	OAS79_RS12045	MULTISPECIES: ribonuclease III	0.156	26139.6
gdpP Vs WT-1	1.23372	0.00653031	>WP_021165794.1	OAS79_RS06330	dihydroxyacetone kinase subunit DhaK	0.155	35823.3
gdpP Vs WT-1	1.23361	0.000652822	>WP_011834734.1	OAS79_RS11085	MULTISPECIES: response regulator transcription factor	0.279	25502.4
gdpP Vs WT-1	1.23235	0.000558323	>WP_021165156.1	OAS79_RS02530	helix-turn-helix domain-containing protein	0.094	33749.6
gdpP Vs WT-1	1.23001	0.00951685	>WP_021165882.1	OAS79_RS05645	GTP pyrophosphokinase family protein	0.361	25908.5
gdpP Vs WT-1	1.23	0.00672955	>WP_021165518.1	OAS79_RS11740	tRNA preQ1(34) S-adenosylmethionine ribosyltransferase-isomerase QueA	0.29	38949.3
gdpP Vs WT-1	1.2292	0.967605	>WP_011675461.1	OAS79_RS05510	YtpR family tRNA-binding protein	0.452	22187.3
gdpP Vs WT-1	1.22552	0.00791589	>WP_015082212.1	OAS79_RS03670	transcription termination factor NusA	0.524	42865.5
gdpP Vs WT-1	1.22471	0.000372425	>WP_011675166.1	OAS79_RS07030	phosphoenolpyruvate--protein phosphotransferase	0.503	62516.6
gdpP Vs WT-1	1.22203	6.00868e-05	>WP_021165243.1	OAS79_RS01830	GNAT family N-acetyltransferase	0.296	18984.8
gdpP Vs WT-1	1.2185	0.00167154	>WP_021166040.1	OAS79_RS06570	dTDP-glucose 4,6-dehydratase	0.32	39674.1
gdpP Vs WT-1	1.21707	0.0210837	>WP_021166109.1	OAS79_RS03510	NAD(P)-dependent oxidoreductase	0.395	23230.3
gdpP Vs WT-1	1.21704	0.286678	>WP_011677192.1	OAS79_RS08325	preprotein translocase subunit YajC	0.236	11988.8
gdpP Vs WT-1	1.21663	0.00352542	>WP_015082021.1	OAS79_RS05710	peptide chain release factor 3	0.264	59490.6
gdpP Vs WT-1	1.2137	0.000653248	>WP_283707310.1	OAS79_RS13870	MULTISPECIES: UDP-galactopyranose mutase	0.322	44358.7
gdpP Vs WT-1	1.21297	3.68723e-05	>WP_031286612.1	OAS79_RS05755	D-alanine--D-alanine ligase	0.321	38622.9
gdpP Vs WT-1	1.21196	0.0653851	>WP_021166150.1	OAS79_RS03880	2-succinyl-5-enolpyruvyl-6-hydroxy-3-cyclohexene-1-carboxylic-acid synthase	0.114	62177.8
gdpP Vs WT-1	1.21106	0.0104958	>WP_011676825.1	OAS79_RS10300	hemolysin family protein	0.153	50079.3
gdpP Vs WT-1	1.20992	0.0177479	>WP_283707331.1	OAS79_RS00450	MULTISPECIES: P-loop ATPase, Sll1717 family	0.077	26834.5
gdpP Vs WT-1	1.20949	0.0545153	>WP_003132469.1	OAS79_RS03775	MULTISPECIES: transcriptional regulator NrdR	0.27	17373.8
gdpP Vs WT-1	1.20925	0.0786664	>WP_011834647.1	OAS79_RS04245	MULTISPECIES: ATP-dependent Clp protease proteolytic subunit	0.457	22052.2
gdpP Vs WT-1	1.20836	0.0962971	>WP_011677167.1	OAS79_RS08460	MULTISPECIES: preprotein translocase subunit SecE	0.266	7651.11
gdpP Vs WT-1	1.208	0.000507698	>WP_021166045.1	OAS79_RS06545	ABC transporter ATP-binding protein	0.28	44805.9
gdpP Vs WT-1	1.20616	0.000184279	>WP_015081735.1	OAS79_RS13140	MULTISPECIES: 6-phospho-beta-galactosidase	0.547	54033.3
gdpP Vs WT-1	1.20608	0.0124462	>WP_021165819.1	OAS79_RS06150	VOC family protein	0.402	23298.5
gdpP Vs WT-1	1.20605	0.0721732	>WP_021165644.1	OAS79_RS10710	F0F1 ATP synthase subunit gamma	0.308	31995.3
gdpP Vs WT-1	1.20489	0.0610201	>WP_011675226.1	OAS79_RS06715	MULTISPECIES: cold-shock protein	0.692	7137.91
gdpP Vs WT-1	1.20444	0.000114026	>WP_283707311.1	OAS79_RS13875	MULTISPECIES: phosphodiester glycosidase family protein	0.216	34462
gdpP Vs WT-1	1.2043	0.831051	>WP_011675346.1	OAS79_RS06060	MULTISPECIES: ribosomal protein S18-alanine N-acetyltransferase	0.111	21615.8
gdpP Vs WT-1	1.20343	0.00271987	>WP_021165273.1	OAS79_RS01595	triose-phosphate isomerase	0.536	26935.5
gdpP Vs WT-1	1.20276	0.00210899	>WP_021165753.1	OAS79_RS07530	ATP-dependent nuclease subunit B	0.167	127311
gdpP Vs WT-1	1.20201	0.0111885	>WP_014573377.1	OAS79_RS08130	NAD(P)H-binding protein	0.196	30390.4
gdpP Vs WT-1	1.20064	0.000607561	>WP_021165919.1	OAS79_RS05305	phosphoglucosamine mutase	0.412	48661.3
gdpP Vs WT-1	1.20001	0.000325931	>WP_021166323.1	OAS79_RS04745	phosphopantothenate--cysteine ligase	0.277	25605.6
gdpP Vs WT-1	1.19781	0.0991359	>WP_011677153.1	OAS79_RS08575	50S ribosomal protein L18	0.661	12404.2
gdpP Vs WT-1	1.1961	0.000458916	>WP_283707127.1	OAS79_RS08470	threonine synthase	0.27	55084.9
gdpP Vs WT-1	1.19517	0.112005	>WP_021164828.1	OAS79_RS07960	type I glutamate--ammonia ligase	0.444	49818.7
gdpP Vs WT-1	1.1949	0.878567	>WP_011677198.1	OAS79_RS08295	YkuJ family protein	0.757	8649.82
gdpP Vs WT-1	1.1939	0.0753001	>WP_015082994.1	OAS79_RS13490	MULTISPECIES: DUF536 domain-containing protein	0.053	22013.9
gdpP Vs WT-1	1.1935	0.00274154	>WP_021165341.1	OAS79_RS01010	D-alanyl-lipoteichoic acid biosynthesis protein DltD	0.04	48687.7
gdpP Vs WT-1	1.19314	0.0209795	>WP_014573232.1	OAS79_RS09230	D-2-hydroxyacid dehydrogenase	0.154	36478.7
gdpP Vs WT-1	1.19294	0.013632	>WP_011676574.1	OAS79_RS11115	demethylmenaquinone methyltransferase	0.22	27756.2
gdpP Vs WT-1	1.19209	0.246054	>WP_283707196.1	OAS79_RS10625	thiaminase II	0.036	26236.7
gdpP Vs WT-1	1.19025	0.0322247	>WP_021165761.1	OAS79_RS07455	hypoxanthine phosphoribosyltransferase	0.421	20633.9
gdpP Vs WT-1	1.1899	0.0360617	>WP_021166041.1	OAS79_RS06565	dTDP-4-dehydrorhamnose reductase	0.224	33125.5
gdpP Vs WT-1	1.18735	0.0183061	>WP_014573309.1	OAS79_RS08725	GNAT family N-acetyltransferase	0.201	18573.8
gdpP Vs WT-1	1.1867	0.0958534	>WP_021165703.1	OAS79_RS10020	DivIVA domain-containing protein	0.823	35320.8
gdpP Vs WT-1	1.18662	0.010781	>WP_011675922.1	OAS79_RS03535	exodeoxyribonuclease III	0.323	32292.5
gdpP Vs WT-1	1.18615	0.00406899	>WP_021165446.1	OAS79_RS12330	ATP/GTP-binding protein	0.178	43378.1
gdpP Vs WT-1	1.18614	0.00392517	>WP_021165026.1	OAS79_RS08935	ROK family glucokinase	0.217	33631
gdpP Vs WT-1	1.18526	0.169843	>WP_011675795.1	OAS79_RS12225	nucleoside phosphorylase	0.118	26015.7
gdpP Vs WT-1	1.18474	0.00238063	>WP_011836026.1	OAS79_RS08500	MULTISPECIES: 50S ribosomal protein L23	0.773	10801.5
gdpP Vs WT-1	1.18446	0.000784565	>WP_021164832.1	OAS79_RS08020	metallophosphoesterase	0.234	29397.8
gdpP Vs WT-1	1.18407	0.00069564	>WP_014573186.1	OAS79_RS09650	biotin--[acetyl-CoA-carboxylase] ligase	0.08	27969.9
gdpP Vs WT-1	1.18261	0.384291	>WP_283707394.1	OAS79_RS04445	DNA-directed RNA polymerase subunit delta	0.54	21657.1
gdpP Vs WT-1	1.18068	2.42153e-06	>WP_014572882.1	OAS79_RS12095	signal recognition particle-docking protein FtsY	0.276	51423.9
gdpP Vs WT-1	1.1805	0.018589	>WP_011675162.1	OAS79_RS07055	MarR family transcriptional regulator	0.231	19451.4
gdpP Vs WT-1	1.17995	0.000749158	>WP_021165245.1	OAS79_RS01810	lipid II isoglutaminyl synthase subunit GatD	0.195	29327.6
gdpP Vs WT-1	1.17886	0.00914582	>WP_021165586.1	OAS79_RS11095	1-deoxy-D-xylulose-5-phosphate synthase	0.076	63919
gdpP Vs WT-1	1.17852	0.0145107	>WP_021164852.1	OAS79_RS08225	lactonase family protein	0.211	37235.9
gdpP Vs WT-1	1.17828	0.892672	>WP_014572836.1	OAS79_RS02800	universal stress protein	0.163	15741.1
gdpP Vs WT-1	1.17692	0.000395809	>WP_021165708.1	OAS79_RS09985	DegV family protein	0.187	31715.4
gdpP Vs WT-1	1.17619	0.0723487	>WP_021166422.1	OAS79_RS12965	MULTISPECIES: hypothetical protein	0.516	10836.4
gdpP Vs WT-1	1.17496	0.0288201	>WP_021165134.1	OAS79_RS02630	class I SAM-dependent methyltransferase	0.118	28427.5
gdpP Vs WT-1	1.17415	0.0923023	>WP_011676633.1	OAS79_RS11680	MULTISPECIES: type B 50S ribosomal protein L31	0.802	9352.48
gdpP Vs WT-1	1.17409	0.00455278	>WP_011677149.1	OAS79_RS08600	MULTISPECIES: adenylate kinase	0.642	23675.1
gdpP Vs WT-1	1.17365	0.00225985	>WP_011835022.1	OAS79_RS12445	NAD(P)H-dependent glycerol-3-phosphate dehydrogenase	0.494	37349.5
gdpP Vs WT-1	1.17354	0.00338169	>WP_283707309.1	OAS79_RS13850	MULTISPECIES: SGNH/GDSL hydrolase family protein	0.133	29121.8
gdpP Vs WT-1	1.17348	0.000517972	>WP_003130557.1	OAS79_RS08625	MULTISPECIES: DNA-directed RNA polymerase subunit alpha	0.67	34150.1
gdpP Vs WT-1	1.17234	0.0073589	>WP_021165111.1	OAS79_RS09630	amidase domain-containing protein	0.09	57670.9
gdpP Vs WT-1	1.17191	0.00319712	>WP_021165874.1	OAS79_RS05765	penicillin-binding transpeptidase domain-containing protein	0.086	77862.6
gdpP Vs WT-1	1.17024	0.00982386	>WP_011675480.1	OAS79_RS05415	mevalonate kinase	0.128	36407.8
gdpP Vs WT-1	1.16953	0.00891936	>WP_011675265.1	OAS79_RS06425	ribosome silencing factor	0.303	12821.6
gdpP Vs WT-1	1.16934	0.0625147	>WP_011677171.1	OAS79_RS08440	DUF421 domain-containing protein	0.043	23888.1
gdpP Vs WT-1	1.16913	0.0338906	>WP_021165129.1	OAS79_RS02665	ABC transporter ATP-binding protein	0.217	28205.1
gdpP Vs WT-1	1.16862	0.241335	>WP_011675738.1	OAS79_RS03650	MULTISPECIES: 30S ribosome-binding factor RbfA	0.328	13417.2
gdpP Vs WT-1	1.16753	0.0159967	>WP_031286159.1	OAS79_RS08090	B3/4 domain-containing protein	0.34	26045.3
gdpP Vs WT-1	1.16717	0.0812932	>WP_011676330.1	OAS79_RS12455	toxic anion resistance protein	0.324	44294.1
gdpP Vs WT-1	1.16696	0.0310438	>WP_021211930.1	OAS79_RS11845	ABC-F family ATP-binding cassette domain-containing protein	0.119	70686.7
gdpP Vs WT-1	1.16556	0.154744	>WP_283707212.1	OAS79_RS11755	hydroxymethylglutaryl-CoA synthase	0.201	42628.3
gdpP Vs WT-1	1.16554	0.0847568	>WP_012477756.1	OAS79_RS00315	MULTISPECIES: aldo/keto reductase	0.071	30591.7
gdpP Vs WT-1	1.16338	0.245601	>WP_011835521.1	OAS79_RS12170	CopY/TcrY family copper transport repressor	0.185	17239
gdpP Vs WT-1	1.16291	0.612546	>WP_021166042.1	OAS79_RS06560	beta 1-4 rhamnosyltransferase Cps2T	0.194	46061.2
gdpP Vs WT-1	1.16118	0.0851631	>WP_011676796.1	OAS79_RS10445	Fe-S cluster assembly sulfur transfer protein SufU	0.171	16257.5
gdpP Vs WT-1	1.16079	0.0073029	>WP_021165544.1	OAS79_RS11500	transketolase	0.196	71769.9
gdpP Vs WT-1	1.16003	0.0127347	>WP_011677113.1	OAS79_RS08850	DEAD/DEAH box helicase	0.17	119457
gdpP Vs WT-1	1.15914	6.28989e-05	>WP_081146212.1	OAS79_RS03910	LacI family DNA-binding transcriptional regulator	0.103	37200.5
gdpP Vs WT-1	1.15844	0.000214065	>WP_021165833.1	OAS79_RS06050	tRNA (adenosine(37)-N6)-threonylcarbamoyltransferase complex transferase subunit TsaD	0.161	36716
gdpP Vs WT-1	1.15643	0.012189	>WP_011677068.1	OAS79_RS09080	ABC transporter ATP-binding protein	0.133	28565.2
gdpP Vs WT-1	1.15625	0.00037369	>WP_021166104.1	OAS79_RS03490	ATP-dependent chaperone ClpB	0.378	97385.1
gdpP Vs WT-1	1.15607	0.644508	>WP_021165166.1	OAS79_RS02455	C40 family peptidase	0.041	21046.1
gdpP Vs WT-1	1.15576	0.0328591	>WP_050490621.1	OAS79_RS12605	MULTISPECIES: dTDP-4-dehydrorhamnose 3,5-epimerase family protein	0.249	21598.4
gdpP Vs WT-1	1.15457	0.262634	>WP_011675211.1	OAS79_RS06785	tRNA guanosine(34) transglycosylase Tgt	0.314	43344.4
gdpP Vs WT-1	1.15438	0.145256	>WP_021165285.1	OAS79_RS01465	dihydropteroate synthase	0.261	40343.2
gdpP Vs WT-1	1.15349	0.00800844	>WP_011669073.1	OAS79_RS00285	MULTISPECIES: FAD-dependent oxidoreductase	0.334	48743.2
gdpP Vs WT-1	1.15113	0.79174	>WP_011675731.1	OAS79_RS03685	LrgB family protein	0.039	24541.5
gdpP Vs WT-1	1.15078	0.00641857	>WP_021165503.1	OAS79_RS11880	zinc-dependent alcohol dehydrogenase family protein	0.141	37342.5
gdpP Vs WT-1	1.14892	0.00345744	>WP_283707426.1	OAS79_RS06870	SDR family NAD(P)-dependent oxidoreductase	0.176	28736.6
gdpP Vs WT-1	1.14712	0.151477	>WP_021166280.1	OAS79_RS03210	indole-3-glycerol phosphate synthase TrpC	0.182	29906.3
gdpP Vs WT-1	1.14577	0.0924203	>WP_011677180.1	OAS79_RS08400	MULTISPECIES: zinc-dependent MarR family transcriptional regulator	0.297	16319.6
gdpP Vs WT-1	1.14549	0.00927981	>WP_021165231.1	OAS79_RS01970	HD domain-containing protein	0.06	51409.3
gdpP Vs WT-1	1.1431	0.132605	>WP_011676089.1	OAS79_RS01950	MULTISPECIES: ribosomal-processing cysteine protease Prp	0.081	12216.9
gdpP Vs WT-1	1.14308	0.0611563	>WP_011677267.1	OAS79_RS07865	aspartate/glutamate racemase family protein	0.588	27579.2
gdpP Vs WT-1	1.14292	0.00128551	>WP_031286386.1	OAS79_RS01780	restriction endonuclease subunit S	0.249	22750
gdpP Vs WT-1	1.14286	0.206386	>WP_011676846.1	OAS79_RS10190	MULTISPECIES: DUF5590 domain-containing protein	0.19	16214
gdpP Vs WT-1	1.14264	0.0166972	>WP_021165861.1	OAS79_RS05875	MULTISPECIES: MetQ/NlpA family ABC transporter substrate-binding protein	0.16	31550
gdpP Vs WT-1	1.14221	0.358513	>WP_003131952.1	OAS79_RS08015	MULTISPECIES: 30S ribosomal protein S18	0.284	9371.03
gdpP Vs WT-1	1.1416	0.434186	>WP_014573430.1	OAS79_RS07835	NUDIX hydrolase	0.185	16941.9
gdpP Vs WT-1	1.1413	0.0628112	>WP_021165981.1	OAS79_RS07150	replication-associated recombination protein A	0.165	46805.1
gdpP Vs WT-1	1.14108	0.00770398	>WP_011676273.1	OAS79_RS01475	dihydroneopterin aldolase	0.207	12974.8
gdpP Vs WT-1	1.14075	0.823345	>WP_011675783.1	OAS79_RS12160	MULTISPECIES: L-serine ammonia-lyase, iron-sulfur-dependent subunit beta	0.296	24305.1
gdpP Vs WT-1	1.1397	0.228301	>WP_011675760.1	OAS79_RS04540	MULTISPECIES: YtxH domain-containing protein	0.774	20576.8
gdpP Vs WT-1	1.13922	0.000230665	>WP_015082621.1	OAS79_RS11865	dihydroorotate oxidase	0.277	34286.4
gdpP Vs WT-1	1.13873	0.553458	>WP_042748958.1	OAS79_RS13855	MULTISPECIES: helix-turn-helix domain-containing protein	0.171	12227
gdpP Vs WT-1	1.13812	0.0179214	>WP_021165821.1	OAS79_RS06140	2,3,4,5-tetrahydropyridine-2,6-dicarboxylate N-acetyltransferase	0.319	26882.9
gdpP Vs WT-1	1.13775	0.659804	>WP_283707295.1	OAS79_RS13735	MULTISPECIES: RepB family plasmid replication initiator protein	0.112	45366.1
gdpP Vs WT-1	1.13732	0.0406161	>WP_021165008.1	OAS79_RS08745	cysteine hydrolase family protein	0.079	19429.2
gdpP Vs WT-1	1.13614	0.104959	>WP_021164808.1	OAS79_RS07770	helix-turn-helix domain-containing protein	0.115	32455.5
gdpP Vs WT-1	1.13595	0.0235572	>WP_021165776.1	OAS79_RS06475	GH25 family lysozyme	0.04	44408.7
gdpP Vs WT-1	1.1359	0.0734367	>WP_021165464.1	OAS79_RS12235	excinuclease ABC subunit UvrC	0.06	76509.3
gdpP Vs WT-1	1.13503	0.00641622	>WP_011669109.1	OAS79_RS13045	MULTISPECIES: endopeptidase PepO	0.337	71527.6
gdpP Vs WT-1	1.13469	0.00432079	>WP_014572251.1	OAS79_RS11055	(d)CMP kinase	0.518	24334.2
gdpP Vs WT-1	1.13453	0.0760033	>WP_014572788.1	OAS79_RS02430	thioredoxin-disulfide reductase	0.315	33851.4
gdpP Vs WT-1	1.1345	0.00209234	>WP_011676989.1	OAS79_RS09490	ribulose-phosphate 3-epimerase	0.106	23415.9
gdpP Vs WT-1	1.13412	0.00986873	>WP_011675750.1	OAS79_RS04590	TetR/AcrR family transcriptional regulator	0.364	24352.2
gdpP Vs WT-1	1.13359	0.00307564	>WP_011675509.1	OAS79_RS05260	GNAT family N-acetyltransferase	0.145	19539.2
gdpP Vs WT-1	1.13354	0.0793543	>WP_011834348.1	OAS79_RS06235	S-ribosylhomocysteine lyase	0.519	17604.9
gdpP Vs WT-1	1.13288	0.010697	>WP_021165430.1	OAS79_RS12450	5-bromo-4-chloroindolyl phosphate hydrolysis family protein	0.466	24450.3
gdpP Vs WT-1	1.13254	0.0110769	>WP_011675881.1	OAS79_RS02490	phosphopentomutase	0.538	45803.8
gdpP Vs WT-1	1.13252	0.395535	>WP_021165620.1	OAS79_RS10830	3-phosphoshikimate 1-carboxyvinyltransferase	0.156	46010.1
gdpP Vs WT-1	1.13208	0.0141736	>WP_011677264.1	OAS79_RS07880	MULTISPECIES: YqeG family HAD IIIA-type phosphatase	0.194	20281.6
gdpP Vs WT-1	1.1318	0.0115899	>WP_283707211.1	OAS79_RS11750	glucosamine-6-phosphate deaminase	0.2	25688.1
gdpP Vs WT-1	1.13142	0.0069207	>WP_021165520.1	OAS79_RS11710	UDP-N-acetylmuramoyl-L-alanine--D-glutamate ligase	0.232	49254.4
gdpP Vs WT-1	1.13129	0.0022924	>WP_011677274.1	OAS79_RS07830	ribose-5-phosphate isomerase RpiA	0.308	24477
gdpP Vs WT-1	1.13062	0.921914	>WP_014572748.1	OAS79_RS12265	epoxyqueuosine reductase QueH	0.125	28023.7
gdpP Vs WT-1	1.12934	0.362501	>WP_011676080.1	OAS79_RS02000	MULTISPECIES: DnaD domain protein	0.221	25585.2
gdpP Vs WT-1	1.12847	0.0016852	>WP_021214332.1	OAS79_RS00820	glutamate synthase large subunit	0.058	164213
gdpP Vs WT-1	1.12834	0.11508	>WP_015081971.1	OAS79_RS06190	MULTISPECIES: DUF2325 domain-containing protein	0.112	19394.4
gdpP Vs WT-1	1.12823	0.0114515	>WP_011675316.1	OAS79_RS06135	N-acetyldiaminopimelate deacetylase	0.136	41856.8
gdpP Vs WT-1	1.12793	0.34782	>WP_014572910.1	OAS79_RS03610	acetyl-CoA carboxylase biotin carboxyl carrier protein	0.316	16467.7
gdpP Vs WT-1	1.12789	0.798818	>WP_021165199.1	OAS79_RS02140	bifunctional 3,4-dihydroxy-2-butanone-4-phosphate synthase/GTP cyclohydrolase II	0.09	44551.6
gdpP Vs WT-1	1.1271	0.0573404	>WP_015082136.1	OAS79_RS04585	methionyl aminopeptidase	0.338	31907.1
gdpP Vs WT-1	1.12499	0.0514524	>WP_021165138.1	OAS79_RS02610	DUF4811 domain-containing protein	0.138	26791.2
gdpP Vs WT-1	1.12419	0.00203485	>WP_021165617.1	OAS79_RS10850	ATP-dependent RecD-like DNA helicase	0.163	92763
gdpP Vs WT-1	1.12295	0.438336	>WP_014572088.1	OAS79_RS09895	Stk1 family PASTA domain-containing Ser/Thr kinase	0.109	67431.7
gdpP Vs WT-1	1.12228	0.122447	>WP_014573226.1	OAS79_RS09270	UDP-glucose 4-epimerase GalE	0.558	36291.1
gdpP Vs WT-1	1.12081	0.706149	>WP_011677170.1	OAS79_RS08445	PBP1A family penicillin-binding protein	0.07	81995.1
gdpP Vs WT-1	1.12071	0.00109273	>WP_011675742.1	OAS79_RS04625	acylphosphatase	0.093	10901.5
gdpP Vs WT-1	1.11956	0.618823	>WP_011834860.1	OAS79_RS11685	YceD family protein	0.261	20240.9
gdpP Vs WT-1	1.11908	0.00221637	>WP_011677124.1	OAS79_RS08760	amino acid ABC transporter substrate-binding protein	0.471	31053.1
gdpP Vs WT-1	1.1189	0.144374	>WP_011675530.1	OAS79_RS05145	MULTISPECIES: DUF1003 domain-containing protein	0.171	33681.8
gdpP Vs WT-1	1.11857	0.0972284	>WP_021164971.1	OAS79_RS08350	FAD/NAD(P)-binding oxidoreductase	0.122	49799.6
gdpP Vs WT-1	1.11713	0.0197921	>WP_011675906.1	OAS79_RS03620	3-oxoacyl-[acyl-carrier-protein] reductase	0.551	25618.6
gdpP Vs WT-1	1.11701	0.0801591	>WP_283707349.1	OAS79_RS01425	ABC transporter ATP-binding protein	0.415	48228.3
gdpP Vs WT-1	1.11414	0.00110154	>WP_011675188.1	OAS79_RS06910	aldo/keto reductase	0.188	33943.7
gdpP Vs WT-1	1.11321	0.153934	>WP_011676628.1	OAS79_RS11705	P-II family nitrogen regulator	0.752	12623.6
gdpP Vs WT-1	1.11319	0.0385822	>WP_011675953.1	OAS79_RS12130	alpha/beta fold hydrolase	0.041	30579.7
gdpP Vs WT-1	1.11316	0.824079	>WP_011676280.1	OAS79_RS01440	homoserine kinase	0.118	31893.7
gdpP Vs WT-1	1.11296	0.410954	>WP_011675241.1	OAS79_RS06640	MULTISPECIES: polyprenyl synthetase family protein	0.141	36391
gdpP Vs WT-1	1.11249	0.253777	>WP_014573541.1	OAS79_RS00155	MULTISPECIES: hypothetical protein	0.247	9073.3
gdpP Vs WT-1	1.11208	0.019005	>WP_011669037.1	OAS79_RS12770	MULTISPECIES: metallophosphoesterase	0.354	27163.9
gdpP Vs WT-1	1.11181	0.345282	>WP_021165886.1	OAS79_RS05620	amino acid permease	0.09	51891.1
gdpP Vs WT-1	1.11143	0.0601181	>WP_031286631.1	OAS79_RS05240	bifunctional hydroxymethylpyrimidine kinase/phosphomethylpyrimidine kinase	0.202	28823.2
gdpP Vs WT-1	1.11118	0.00416911	>WP_021164812.1	OAS79_RS07795	pseudouridine synthase	0.198	27615.8
gdpP Vs WT-1	1.11074	0.0313419	>WP_021165608.1	OAS79_RS10920	oligoendopeptidase F	0.291	69994.7
gdpP Vs WT-1	1.11067	0.0107793	>WP_021165198.1	OAS79_RS02145	riboflavin synthase	0.219	23394.9
gdpP Vs WT-1	1.11045	0.139495	>WP_014567973.1	OAS79_RS13080	MULTISPECIES: oligoendopeptidase F	0.328	69862.8
gdpP Vs WT-1	1.11041	0.86945	>WP_021166329.1	OAS79_RS04690	hypothetical protein	0.116	17497.9
gdpP Vs WT-1	1.10949	0.265275	>WP_011677154.1	OAS79_RS08570	MULTISPECIES: 50S ribosomal protein L6	0.5	19298.3
gdpP Vs WT-1	1.10891	0.634687	>WP_021165614.1	OAS79_RS10865	diacylglycerol/lipid kinase family protein	0.082	34177.4
gdpP Vs WT-1	1.10852	0.00531496	>WP_021165316.1	OAS79_RS00775	ribosome biogenesis GTPase YlqF	0.142	32157.4
gdpP Vs WT-1	1.1062	0.0423916	>WP_283707278.1	OAS79_RS13535	MULTISPECIES: recombinase family protein	0.111	23397.6
gdpP Vs WT-1	1.10601	0.0293188	>WP_021165966.1	OAS79_RS07250	ATP-binding cassette domain-containing protein	0.22	61473.6
gdpP Vs WT-1	1.10588	0.000311453	>WP_021165982.1	OAS79_RS07145	GNAT family N-acetyltransferase	0.049	18407.3
gdpP Vs WT-1	1.10414	0.00400478	>WP_011675219.1	OAS79_RS06750	pyridoxal phosphate-dependent aminotransferase	0.116	45481.3
gdpP Vs WT-1	1.104	0.045593	>WP_003130644.1	OAS79_RS01955	MULTISPECIES: 50S ribosomal protein L21	0.644	11423.2
gdpP Vs WT-1	1.10393	0.000766434	>WP_021164821.1	OAS79_RS07885	glucose-6-phosphate dehydrogenase	0.324	57708.6
gdpP Vs WT-1	1.10173	0.430934	>WP_283707374.1	OAS79_RS03270	nitroreductase family protein	0.358	24252.6
gdpP Vs WT-1	1.10164	0.149364	>WP_021165276.1	OAS79_RS01550	TIGR01457 family HAD-type hydrolase	0.366	28233.4
gdpP Vs WT-1	1.09971	0.080617	>WP_004254608.1	OAS79_RS09005	MULTISPECIES: UMP kinase	0.403	25677.4
gdpP Vs WT-1	1.0993	0.000465933	>WP_011676972.1	OAS79_RS09655	SAM-dependent methyltransferase	0.275	45383.6
gdpP Vs WT-1	1.09665	0.0399378	>WP_011676723.1	OAS79_RS10925	O-methyltransferase	0.198	25797.2
gdpP Vs WT-1	1.09563	0.454009	>WP_003726380.1	OAS79_RS00300	MULTISPECIES: ArsR/SmtB family transcription factor	0.059	13382.5
gdpP Vs WT-1	1.09427	0.0191494	>WP_063283897.1	OAS79_RS11695	HAMP domain-containing histidine kinase	0.139	55872.7
gdpP Vs WT-1	1.09407	0.739714	>WP_011675685.1	OAS79_RS03980	MULTISPECIES: cold-shock protein	0.697	7268.05
gdpP Vs WT-1	1.09386	0.0112138	>WP_283707351.1	OAS79_RS01635	tRNA pseudouridine(55) synthase TruB	0.242	36167.6
gdpP Vs WT-1	1.09346	0.133791	>WP_004255255.1	OAS79_RS10690	MULTISPECIES: F0F1 ATP synthase subunit A	0.046	26339.3
gdpP Vs WT-1	1.09306	0.0136022	>WP_011676353.1	OAS79_RS12325	TPM domain-containing protein	0.146	29300.5
gdpP Vs WT-1	1.09285	0.123182	>WP_011676583.1	OAS79_RS11850	MULTISPECIES: hypothetical protein	0.367	6662.61
gdpP Vs WT-1	1.09052	2.75782e-06	>WP_021166116.1	OAS79_RS03560	FAD-dependent oxidoreductase	0.148	59988.1
gdpP Vs WT-1	1.08936	0.00924103	>WP_011836051.1	OAS79_RS08345	proline--tRNA ligase	0.346	69242.7
gdpP Vs WT-1	1.08894	0.6162	>WP_283707335.1	OAS79_RS00515	GNAT family N-acetyltransferase	0.096	15468.8
gdpP Vs WT-1	1.08822	0.846778	>WP_259742972.1	OAS79_RS12825	MULTISPECIES: S66 peptidase family protein	0.176	39861.5
gdpP Vs WT-1	1.08782	0.0371892	>WP_011675578.1	OAS79_RS04760	MULTISPECIES: HAD-IIB family hydrolase	0.425	28276.1
gdpP Vs WT-1	1.08725	0.083892	>WP_011669116.1	OAS79_RS14050	MULTISPECIES: hypothetical protein	0.346	15207.7
gdpP Vs WT-1	1.0849	0.118691	>WP_011675268.1	OAS79_RS06410	YebC/PmpR family DNA-binding transcriptional regulator	0.382	25766.8
gdpP Vs WT-1	1.08405	0.0474028	>WP_011676626.1	OAS79_RS11715	undecaprenyldiphospho-muramoylpentapeptide beta-N-acetylglucosaminyltransferase	0.101	39226.7
gdpP Vs WT-1	1.08285	0.20598	>WP_011675569.1	OAS79_RS04820	Rrf2 family transcriptional regulator	0.122	17396.8
gdpP Vs WT-1	1.08149	0.906953	>WP_021165577.1	OAS79_RS11170	phosphate acetyltransferase	0.417	35200.3
gdpP Vs WT-1	1.0812	0.0999069	>WP_283707176.1	OAS79_RS09980	23S rRNA (guanosine(2251)-2'-O)-methyltransferase RlmB	0.149	26385.5
gdpP Vs WT-1	1.08113	0.00884651	>WP_011834176.1	OAS79_RS07310	MULTISPECIES: alpha-ketoacid dehydrogenase subunit beta	0.531	35165
gdpP Vs WT-1	1.07983	0.921951	>WP_021166306.1	OAS79_RS04810	peptide deformylase	0.536	23799.3
gdpP Vs WT-1	1.07923	0.115427	>WP_021166135.1	OAS79_RS03760	NADPH-dependent oxidoreductase	0.175	26992.7
gdpP Vs WT-1	1.07876	0.00657411	>WP_021165873.1	OAS79_RS05770	alkyl hydroperoxide reductase subunit F	0.254	54856.8
gdpP Vs WT-1	1.07872	0.666631	>WP_011675514.1	OAS79_RS05230	TIGR01440 family protein	0.189	19429.3
gdpP Vs WT-1	1.07862	0.0767129	>WP_021165757.1	OAS79_RS07485	transcription-repair coupling factor	0.096	133690
gdpP Vs WT-1	1.07692	0.802708	>WP_011676986.1	OAS79_RS09505	aldose 1-epimerase family protein	0.308	33423.3
gdpP Vs WT-1	1.07656	0.000330843	>WP_021165915.1	OAS79_RS05325	pyruvate:ferredoxin (flavodoxin) oxidoreductase	0.144	135180
gdpP Vs WT-1	1.07431	0.938371	>WP_014572202.1	OAS79_RS10645	ABC transporter ATP-binding protein	0.1	34766.9
gdpP Vs WT-1	1.07431	0.258395	>WP_021164805.1	OAS79_RS07745	DUF536 domain-containing protein	0.6	19204.8
gdpP Vs WT-1	1.07415	0.0037413	>WP_021213965.1	OAS79_RS06555	glycosyltransferase family 2 protein	0.096	36516.4
gdpP Vs WT-1	1.07217	0.940903	>WP_021164817.1	OAS79_RS07840	rod shape-determining protein MreC	0.124	31473
gdpP Vs WT-1	1.07177	0.00519276	>WP_011676202.1	OAS79_RS00875	pseudouridine synthase	0.251	26617.7
gdpP Vs WT-1	1.07165	0.225614	>WP_080600850.1	OAS79_RS05590	YeiH family protein	0.024	35733
gdpP Vs WT-1	1.06978	0.0524342	>WP_011676354.1	OAS79_RS12320	MULTISPECIES: rRNA large subunit pseudouridine synthase E	0.226	20216.6
gdpP Vs WT-1	1.06944	0.0442755	>WP_031286472.1	OAS79_RS12055	LTA synthase family protein	0.14	80887.3
gdpP Vs WT-1	1.06922	0.306934	>WP_011675933.1	OAS79_RS12020	bifunctional glutamate N-acetyltransferase/amino-acid acetyltransferase ArgJ	0.018	42499.1
gdpP Vs WT-1	1.06908	0.348611	>WP_021164968.1	OAS79_RS08310	S1C family serine protease	0.128	41585
gdpP Vs WT-1	1.06734	0.12346	>WP_011834776.1	OAS79_RS11330	MULTISPECIES: hypothetical protein	0.208	8910.11
gdpP Vs WT-1	1.06724	0.581536	>WP_010906417.1	OAS79_RS07665	MULTISPECIES: 50S ribosomal protein L13	0.757	16194.8
gdpP Vs WT-1	1.06686	0.0570584	>WP_021166353.1	OAS79_RS04455	single-stranded-DNA-specific exonuclease RecJ	0.088	83762.8
gdpP Vs WT-1	1.06633	0.00111104	>WP_283707195.1	OAS79_RS10575	hypothetical protein	0.058	19946
gdpP Vs WT-1	1.06631	0.0536891	>WP_011676970.1	OAS79_RS09665	MULTISPECIES: glucosamine-6-phosphate deaminase	0.308	26636.5
gdpP Vs WT-1	1.06508	0.0021808	>WP_014573183.1	OAS79_RS09685	primosomal protein N'	0.118	89143.5
gdpP Vs WT-1	1.06483	0.0362509	>WP_283707268.1	OAS79_RS13375	coiled-coil domain-containing protein	0.164	24800.4
gdpP Vs WT-1	1.06453	0.837459	>WP_283707174.1	OAS79_RS09500	3'-5' exoribonuclease YhaM family protein	0.115	36117.4
gdpP Vs WT-1	1.06439	0.707821	>WP_283707162.1	OAS79_RS09115	hypothetical protein	0.625	7662.02
gdpP Vs WT-1	1.06425	0.266924	>WP_021165961.1	OAS79_RS04960	trigger factor	0.717	46962.6
gdpP Vs WT-1	1.06387	0.0164845	>WP_347177816.1	OAS79_RS13945	ArdC family protein	0.15	43429.5
gdpP Vs WT-1	1.0636	0.0238395	>WP_021165122.1	OAS79_RS02735	LuxR C-terminal-related transcriptional regulator	0.435	23279
gdpP Vs WT-1	1.06352	0.174476	>WP_015081986.1	OAS79_RS06065	tRNA (adenosine(37)-N6)-threonylcarbamoyltransferase complex dimerization subunit type 1 TsaB	0.282	26463.1
gdpP Vs WT-1	1.06305	0.0157805	>WP_031286284.1	OAS79_RS08975	MULTISPECIES: translational GTPase TypA	0.338	67899
gdpP Vs WT-1	1.06284	0.901768	>WP_021166185.1	OAS79_RS04150	16S rRNA (adenine(1518)-N(6)/adenine(1519)-N(6))-dimethyltransferase RsmA	0.245	33521
gdpP Vs WT-1	1.06089	0.0707537	>WP_014572223.1	OAS79_RS10780	DUF1054 domain-containing protein	0.09	23180.7
gdpP Vs WT-1	1.06078	0.963065	>WP_011676821.1	OAS79_RS10325	peptidase T	0.528	45945.9
gdpP Vs WT-1	1.06075	0.0450227	>WP_021166305.1	OAS79_RS04815	type I glyceraldehyde-3-phosphate dehydrogenase	0.125	36051.8
gdpP Vs WT-1	1.06071	0.543722	>WP_023349307.1	OAS79_RS00360	MULTISPECIES: hypothetical protein	0.196	18972.8
gdpP Vs WT-1	1.06029	0.422271	>WP_021165453.1	OAS79_RS12285	carbamoyl-phosphate synthase large subunit	0.418	117444
gdpP Vs WT-1	1.06007	0.589685	>WP_011676195.1	OAS79_RS00920	MULTISPECIES: 50S ribosomal protein L10	0.86	18115.7
gdpP Vs WT-1	1.05963	0.78406	>WP_011675154.1	OAS79_RS07110	16S rRNA (uracil(1498)-N(3))-methyltransferase	0.336	27756
gdpP Vs WT-1	1.0594	0.663207	>WP_021165362.1	OAS79_RS01185	rhodanese-related sulfurtransferase	0.389	36712.4
gdpP Vs WT-1	1.05851	0.0292432	>WP_014572963.1	OAS79_RS04020	MULTISPECIES: ATP-binding cassette domain-containing protein	0.148	71898.5
gdpP Vs WT-1	1.05754	0.0873355	>WP_021165334.1	OAS79_RS00965	heavy metal translocating P-type ATPase	0.066	76315.2
gdpP Vs WT-1	1.05715	0.0637212	>WP_021165033.1	OAS79_RS09025	peptide-methionine (S)-S-oxide reductase MsrA	0.301	20066.2
gdpP Vs WT-1	1.05632	0.0199528	>WP_021165622.1	OAS79_RS10815	response regulator transcription factor	0.3	25520.4
gdpP Vs WT-1	1.05471	0.0292129	>WP_011675171.1	OAS79_RS07000	hypothetical protein	0.112	17120.4
gdpP Vs WT-1	1.05419	0.624675	>WP_021165925.1	OAS79_RS05220	CTP synthase	0.297	59589.2
gdpP Vs WT-1	1.0534	0.240261	>WP_021165261.1	OAS79_RS01715	DNA helicase PcrA	0.319	86119.8
gdpP Vs WT-1	1.05306	0.010733	>WP_011676961.1	OAS79_RS09710	MULTISPECIES: methionyl-tRNA formyltransferase	0.356	35600.3
gdpP Vs WT-1	1.05304	0.988864	>WP_021165290.1	OAS79_RS01430	UDP-N-acetylmuramate dehydrogenase	0.127	32002.7
gdpP Vs WT-1	1.05228	0.594348	>WP_015082362.1	OAS79_RS01990	tRNA (adenine(22)-N(1))-methyltransferase	0.279	25623.6
gdpP Vs WT-1	1.05206	0.000716478	>WP_061777927.1	OAS79_RS07105	polysaccharide deacetylase family protein	0.113	35488.5
gdpP Vs WT-1	1.05132	0.250134	>WP_021165787.1	OAS79_RS06400	uracil-DNA glycosylase	0.274	24655.2
gdpP Vs WT-1	1.05035	0.0554388	>WP_021165038.1	OAS79_RS09090	copper homeostasis protein CutC	0.413	22633.8
gdpP Vs WT-1	1.05035	0.0649884	>WP_011676116.1	OAS79_RS01790	SDR family oxidoreductase	0.227	23022.4
gdpP Vs WT-1	1.04997	0.106425	>WP_021166136.1	OAS79_RS03765	primosomal protein DnaI	0.263	33854.6
gdpP Vs WT-1	1.04959	0.666887	>WP_021166332.1	OAS79_RS04650	serine hydroxymethyltransferase	0.299	44825
gdpP Vs WT-1	1.04928	0.223976	>WP_021165157.1	OAS79_RS02525	hypothetical protein	0.231	14640.3
gdpP Vs WT-1	1.04842	0.0505352	>WP_011675634.1	OAS79_RS04270	FtsW/RodA/SpoVE family cell cycle protein	0.036	46062.8
gdpP Vs WT-1	1.04819	0.0885452	>WP_283707421.1	OAS79_RS06455	GTPase HflX	0.188	46755.6
gdpP Vs WT-1	1.04575	0.0844761	>WP_011675982.1	OAS79_RS02220	cell division ATP-binding protein FtsE	0.27	25773.7
gdpP Vs WT-1	1.04454	0.00189032	>WP_021166075.1	OAS79_RS03250	anthranilate phosphoribosyltransferase	0.17	35712
gdpP Vs WT-1	1.04439	0.709289	>WP_021214164.1	OAS79_RS09220	peptidase U32 family protein	0.283	34691.5
gdpP Vs WT-1	1.04432	0.216931	>WP_021165386.1	OAS79_RS01335	NAD(P)/FAD-dependent oxidoreductase	0.131	58537.9
gdpP Vs WT-1	1.0442	0.348942	>WP_021165031.1	OAS79_RS08985	class I SAM-dependent methyltransferase	0.103	34710.7
gdpP Vs WT-1	1.04419	0.424182	>WP_014572780.1	OAS79_RS02365	nucleotide exchange factor GrpE	0.788	20566
gdpP Vs WT-1	1.04395	0.0363467	>WP_021166034.1	OAS79_RS06610	DAK2 domain-containing protein	0.327	59698.8
gdpP Vs WT-1	1.04358	0.249052	>WP_014572463.1	OAS79_RS03205	phosphoribosylanthranilate isomerase	0.023	39896.4
gdpP Vs WT-1	1.04292	0.903484	>WP_021165643.1	OAS79_RS10715	F0F1 ATP synthase subunit beta	0.625	50880.9
gdpP Vs WT-1	1.04277	0.000184081	>WP_283707306.1	OAS79_RS13835	MULTISPECIES: tyrosine-protein phosphatase	0.319	28441.6
gdpP Vs WT-1	1.04229	0.107267	>WP_011676494.1	OAS79_RS11440	MULTISPECIES: GntR family transcriptional regulator	0.15	26371
gdpP Vs WT-1	1.0413	0.398351	>WP_014572455.1	OAS79_RS03280	class I SAM-dependent methyltransferase	0.146	29398.9
gdpP Vs WT-1	1.0401	0.389188	>WP_011675365.1	OAS79_RS05935	UDP-N-acetylglucosamine 1-carboxyvinyltransferase	0.325	44986.8
gdpP Vs WT-1	1.03998	0.000332142	>WP_021164813.1	OAS79_RS07800	TetR/AcrR family transcriptional regulator	0.397	23746.2
gdpP Vs WT-1	1.03925	0.053173	>WP_021166037.1	OAS79_RS06590	glucose-1-phosphate thymidylyltransferase RfbA	0.488	32071.6
gdpP Vs WT-1	1.03899	0.43212	>WP_021165477.1	OAS79_RS12110	leucine--tRNA ligase	0.186	93930.4
gdpP Vs WT-1	1.0386	0.152291	>WP_021165593.1	OAS79_RS11040	PTS sugar transporter subunit IIB	0.325	35111.5
gdpP Vs WT-1	1.0384	0.0539565	>WP_021165133.1	OAS79_RS02645	HAD family hydrolase	0.293	24018.2
gdpP Vs WT-1	1.0376	0.076507	>WP_283707422.1	OAS79_RS06485	cell surface protein	0.169	65168.8
gdpP Vs WT-1	1.03727	0.365393	>WP_063283964.1	OAS79_RS04080	peptide MFS transporter	0.042	54713.1
gdpP Vs WT-1	1.0363	0.107526	>WP_011675084.1	OAS79_RS07510	MULTISPECIES: redox-regulated ATPase YchF	0.394	41241.9
gdpP Vs WT-1	1.03559	0.123316	>WP_021165385.1	OAS79_RS01320	tetratricopeptide repeat protein	0.23	48170.8
gdpP Vs WT-1	1.03557	0.528689	>WP_021165114.1	OAS79_RS09645	PspC domain-containing protein	0.058	18361.4
gdpP Vs WT-1	1.03501	0.0123469	>WP_021166362.1	OAS79_RS04300	class I adenylate-forming enzyme family protein	0.176	57470.5
gdpP Vs WT-1	1.03454	0.118253	>WP_021165496.1	OAS79_RS02970	heavy metal translocating P-type ATPase	0.035	74147.8
gdpP Vs WT-1	1.03449	0.000188772	>WP_081146318.1	OAS79_RS05945	multidrug efflux ABC transporter LmrCD subunit C	0.141	63249.4
gdpP Vs WT-1	1.03406	0.385133	>WP_015082654.1	OAS79_RS11570	DUF1858 domain-containing protein	0.675	9132.68
gdpP Vs WT-1	1.03385	0.861578	>WP_011669105.1	OAS79_RS13095	MULTISPECIES: recombinase family protein	0.161	22398.8
gdpP Vs WT-1	1.03359	0.846439	>WP_015082824.1	OAS79_RS09660	methionine adenosyltransferase	0.411	43004.4
gdpP Vs WT-1	1.03351	0.759791	>WP_011676393.1	OAS79_RS03070	MULTISPECIES: GntR family transcriptional regulator	0.379	26759.6
gdpP Vs WT-1	1.03347	0.0361036	>WP_011675351.1	OAS79_RS06035	hypothetical protein	0.259	29823.3
gdpP Vs WT-1	1.03306	0.149275	>WP_283707169.1	OAS79_RS09190	hypothetical protein	0.306	24032.1
gdpP Vs WT-1	1.03265	0.245751	>WP_011676892.1	OAS79_RS09925	5'-methylthioadenosine/adenosylhomocysteine nucleosidase	0.15	24296.9
gdpP Vs WT-1	1.03255	0.895298	>WP_021164967.1	OAS79_RS08305	glycosyltransferase family 4 protein	0.084	37860.5
gdpP Vs WT-1	1.03214	0.0065981	>WP_021165895.1	OAS79_RS05530	transglycosylase domain-containing protein	0.129	87814.5
gdpP Vs WT-1	1.03136	0.0012739	>WP_014572362.1	OAS79_RS11855	Gfo/Idh/MocA family protein	0.423	36673.4
gdpP Vs WT-1	1.03118	0.123079	>WP_011675796.1	OAS79_RS12230	nicotinamide riboside transporter PnuC	0.059	27198.3
gdpP Vs WT-1	1.03055	0.0817394	>WP_021165848.1	OAS79_RS05970	M1 family metallopeptidase	0.351	95369.2
gdpP Vs WT-1	1.03053	0.2036	>WP_021165513.1	OAS79_RS11785	alpha/beta hydrolase	0.132	31763.9
gdpP Vs WT-1	1.03011	0.383457	>WP_021165633.1	OAS79_RS02920	DNA repair protein RecN	0.187	62885.9
gdpP Vs WT-1	1.0299	0.052494	>WP_011676959.1	OAS79_RS09720	alkaline shock response membrane anchor protein AmaP	0.242	21413.4
gdpP Vs WT-1	1.02962	0.121787	>WP_021165607.1	OAS79_RS10930	peptidyl-prolyl cis-trans isomerase	0.409	33714
gdpP Vs WT-1	1.02798	0.00036043	>WP_031286642.1	OAS79_RS05015	cysteine synthase A	0.297	32470.2
gdpP Vs WT-1	1.02776	0.500244	>WP_014572252.1	OAS79_RS11060	LCP family protein	0.203	52195.8
gdpP Vs WT-1	1.02713	0.473166	>WP_004254378.1	OAS79_RS07670	MULTISPECIES: 30S ribosomal protein S9	0.246	14098.2
gdpP Vs WT-1	1.02632	0.741589	>WP_021165699.1	OAS79_RS10065	hypothetical protein	0.404	39785.5
gdpP Vs WT-1	1.02587	0.587381	>WP_283707357.1	OAS79_RS02185	DNA topoisomerase IV subunit B	0.132	71568.1
gdpP Vs WT-1	1.02557	0.225406	>WP_011675839.1	OAS79_RS02840	YybH family protein	0.109	15650.9
gdpP Vs WT-1	1.02548	0.332395	>WP_021214282.1	OAS79_RS02890	penicillin-binding protein	0.162	83744.8
gdpP Vs WT-1	1.02536	0.193663	>WP_021165939.1	OAS79_RS07315	2-oxo acid dehydrogenase subunit E2	0.356	56180.7
gdpP Vs WT-1	1.02475	0.0354046	>WP_021213780.1	OAS79_RS09995	cell division protein FtsZ	0.578	44104.3
gdpP Vs WT-1	1.02401	0.649518	>WP_011676721.1	OAS79_RS10935	alanine--tRNA ligase	0.439	96224.1
gdpP Vs WT-1	1.02326	0.0730825	>WP_021214375.1	OAS79_RS01700	DNA-3-methyladenine glycosylase I	0.168	21942.9
gdpP Vs WT-1	1.02321	0.0791674	>WP_014572682.1	OAS79_RS00860	site-specific tyrosine recombinase XerD	0.13	28383.8
gdpP Vs WT-1	1.02258	0.778496	>WP_283707307.1	OAS79_RS13840	MULTISPECIES: polysaccharide biosynthesis tyrosine autokinase	0.307	25075.6
gdpP Vs WT-1	1.02175	0.713695	>WP_015082465.1	OAS79_RS01090	MULTISPECIES: type I DNA topoisomerase	0.271	80543.1
gdpP Vs WT-1	1.02112	0.326507	>WP_021166119.1	OAS79_RS03625	ACP S-malonyltransferase	0.369	33419.5
gdpP Vs WT-1	1.0202	0.042908	>WP_283707384.1	OAS79_RS04145	M24 family metallopeptidase	0.247	39733.5
gdpP Vs WT-1	1.02004	0.24278	>WP_259688166.1	OAS79_RS12715	replication protein	0.297	22659.5
gdpP Vs WT-1	1.01914	0.151663	>WP_011675899.1	OAS79_RS02395	MULTISPECIES: PFL family protein	0.191	46744.2
gdpP Vs WT-1	1.01851	0.601549	>WP_021166143.1	OAS79_RS03825	aspartate kinase	0.327	49631.5
gdpP Vs WT-1	1.01829	0.88121	>WP_021165435.1	OAS79_RS12390	GntR family transcriptional regulator	0.181	26882
gdpP Vs WT-1	1.01808	0.807592	>WP_021165118.1	OAS79_RS09730	Asp23/Gls24 family envelope stress response protein	0.411	18424.9
gdpP Vs WT-1	1.01756	0.0461297	>WP_011675741.1	OAS79_RS03635	beta-ketoacyl-ACP synthase III	0.271	34875.4
gdpP Vs WT-1	1.01718	0.476977	>WP_021164964.1	OAS79_RS08285	tRNA1(Val) (adenine(37)-N6)-methyltransferase	0.172	28504.5
gdpP Vs WT-1	1.01693	0.456942	>WP_011834909.1	OAS79_RS11940	SDR family oxidoreductase	0.2	26695.5
gdpP Vs WT-1	1.01468	0.766279	>WP_003129951.1	OAS79_RS08545	MULTISPECIES: 50S ribosomal protein L24	0.436	10876.8
gdpP Vs WT-1	1.01292	0.582785	>WP_021165762.1	OAS79_RS07450	ATP-dependent zinc metalloprotease FtsH	0.342	75569.7
gdpP Vs WT-1	1.01269	0.87264	>WP_011834866.1	OAS79_RS11725	GTPase ObgE	0.302	48235.6
gdpP Vs WT-1	1.01158	0.638501	>WP_063283858.1	OAS79_RS03815	MarR family winged helix-turn-helix transcriptional regulator	0.069	19192
gdpP Vs WT-1	1.01095	0.895651	>WP_011677242.1	OAS79_RS08005	MULTISPECIES: 30S ribosomal protein S6	0.742	11306.9
gdpP Vs WT-1	1.01042	0.0213641	>WP_021165328.1	OAS79_RS00895	ABC transporter ATP-binding protein	0.03	68185.1
gdpP Vs WT-1	1.01028	0.223637	>WP_031286717.1	OAS79_RS04165	TatD family hydrolase	0.171	28596.5
gdpP Vs WT-1	1.01009	0.335935	>WP_011677238.1	OAS79_RS08030	MULTISPECIES: MurR/RpiR family transcriptional regulator	0.138	31309.8
gdpP Vs WT-1	1.00986	0.175807	>WP_021165957.1	OAS79_RS05000	transglycosylase domain-containing protein	0.121	75365
gdpP Vs WT-1	1.00824	0.293791	>WP_011675508.1	OAS79_RS05265	tRNA (adenosine(37)-N6)-threonylcarbamoyltransferase complex ATPase subunit type 1 TsaE	0.223	16875.2
gdpP Vs WT-1	1.00821	0.501302	>WP_003131732.1	OAS79_RS13125	MULTISPECIES: tagatose-bisphosphate aldolase	0.699	36492.4
gdpP Vs WT-1	1.00806	0.0384294	>WP_011675411.1	OAS79_RS05695	asparagine synthase B	0.204	60340.7
gdpP Vs WT-1	1.00784	0.0889493	>WP_011675893.1	OAS79_RS02425	MULTISPECIES: preprotein translocase subunit SecG	0.098	9040.85
gdpP Vs WT-1	1.00705	0.620507	>WP_021164999.1	OAS79_RS08685	DNA repair protein RadA	0.119	49869.3
gdpP Vs WT-1	1.00652	0.0219045	>WP_011675739.1	OAS79_RS03645	mannose-6-phosphate isomerase, class I	0.441	35582.9
gdpP Vs WT-1	1.00645	0.978536	>WP_021166364.1	OAS79_RS04290	formate C-acetyltransferase	0.407	89120.6
gdpP Vs WT-1	1.00538	0.504525	>WP_011677084.1	OAS79_RS08990	acetate kinase	0.309	43100.4
gdpP Vs WT-1	1.00513	0.248464	>WP_283707328.1	OAS79_RS00355	MULTISPECIES: peptidase E	0.117	26315.8
gdpP Vs WT-1	1.00441	0.823149	>WP_021165645.1	OAS79_RS10680	alpha/beta hydrolase	0.198	29603.5
gdpP Vs WT-1	1.00438	0.407693	>WP_014011509.1	OAS79_RS13760	MULTISPECIES: site-specific integrase	0.23	22613.2
gdpP Vs WT-1	1.00412	0.0248818	>WP_011836168.1	OAS79_RS07645	signal peptidase I	0.26	23478.1
gdpP Vs WT-1	1.00391	0.411287	>WP_021165669.1	OAS79_RS10360	UDP-N-acetylmuramoyl-L-alanyl-D-glutamate--2,6-diaminopimelate ligase	0.257	54155.4
gdpP Vs WT-1	1.00326	0.787621	>WP_011677109.1	OAS79_RS08870	arginine--tRNA ligase	0.47	62916.8
gdpP Vs WT-1	1.00303	0.781009	>WP_021165384.1	OAS79_RS01315	acetolactate synthase AlsS	0.495	60778
gdpP Vs WT-1	1.00219	0.024159	>WP_031286627.1	OAS79_RS05410	type 2 isopentenyl-diphosphate Delta-isomerase	0.207	38630.9
gdpP Vs WT-1	1.00218	0.554481	>WP_021165512.1	OAS79_RS11810	4-hydroxy-tetrahydrodipicolinate reductase	0.185	28689
gdpP Vs WT-1	1.00123	0.0947939	>WP_021165717.1	OAS79_RS09905	pyrroline-5-carboxylate reductase	0.433	28121.2
gdpP Vs WT-1	1.00029	0.586578	>WP_021165470.1	OAS79_RS12190	YfhO family protein	0.042	99705.7
gdpP Vs WT-1	0.999503	0.133796	>WP_021164834.1	OAS79_RS08040	gluconokinase	0.042	56071.7
gdpP Vs WT-1	0.999458	0.912795	>WP_021166347.1	OAS79_RS04515	potassium transporter Kup	0.149	75589.9
gdpP Vs WT-1	0.997667	0.605011	>WP_011834224.1	OAS79_RS07035	MULTISPECIES: phosphocarrier protein HPr	0.818	9126.39
gdpP Vs WT-1	0.996964	0.0339399	>WP_011675708.1	OAS79_RS03845	Cof-type HAD-IIB family hydrolase	0.074	51565.6
gdpP Vs WT-1	0.996801	0.128091	>WP_011835486.1	OAS79_RS02885	MULTISPECIES: phospho-N-acetylmuramoyl-pentapeptide-transferase	0.058	36221.4
gdpP Vs WT-1	0.996598	0.25891	>WP_283707200.1	OAS79_RS10955	SsrA-binding protein SmpB	0.148	17945.9
gdpP Vs WT-1	0.99652	0.995072	>WP_014573303.1	OAS79_RS08750	glutamate--tRNA ligase	0.41	55381.6
gdpP Vs WT-1	0.995313	0.883147	>WP_003129955.1	OAS79_RS08535	MULTISPECIES: 30S ribosomal protein S17	0.419	10143.8
gdpP Vs WT-1	0.995186	0.715297	>WP_283707398.1	OAS79_RS04750	phosphopantothenoylcysteine decarboxylase	0.326	19450.6
gdpP Vs WT-1	0.994661	0.0998255	>WP_003331414.1	OAS79_RS00225	MULTISPECIES: IS21-like element IS712 family helper ATPase IstB	0.127	29491.1
gdpP Vs WT-1	0.994269	0.895799	>WP_011834703.1	OAS79_RS00110	MULTISPECIES: recombinase family protein	0.37	20818.8
gdpP Vs WT-1	0.994225	0.0912178	>WP_011675740.1	OAS79_RS03640	MarR family winged helix-turn-helix transcriptional regulator	0.274	16807.2
gdpP Vs WT-1	0.993449	0.567943	>WP_021165758.1	OAS79_RS07475	septum formation initiator family protein	0.137	14198.3
gdpP Vs WT-1	0.99332	0.172306	>WP_014572214.1	OAS79_RS10705	MULTISPECIES: F0F1 ATP synthase subunit alpha	0.354	54297.1
gdpP Vs WT-1	0.991801	0.0447659	>WP_021164839.1	OAS79_RS08110	FusB/FusC family EF-G-binding protein	0.087	24668.3
gdpP Vs WT-1	0.991718	5.02978e-05	>WP_021166172.1	OAS79_RS04065	thiol reductant ABC exporter subunit CydD	0.093	64514.1
gdpP Vs WT-1	0.991618	0.0116464	>WP_021164825.1	OAS79_RS07945	Holliday junction branch migration DNA helicase RuvB	0.078	37693.3
gdpP Vs WT-1	0.991495	0.045402	>WP_021166363.1	OAS79_RS04295	magnesium transporter CorA family protein	0.121	36118.3
gdpP Vs WT-1	0.991041	0.162169	>WP_011676206.1	OAS79_RS00855	cyclic-di-AMP-binding protein CbpB	0.275	17912.8
gdpP Vs WT-1	0.991034	0.271779	>WP_021166030.1	OAS79_RS06645	nitroreductase family protein	0.197	23264.6
gdpP Vs WT-1	0.990886	0.59488	>WP_021165323.1	OAS79_RS00865	segregation/condensation protein A	0.145	28575
gdpP Vs WT-1	0.990421	0.346331	>WP_003130191.1	OAS79_RS00835	MULTISPECIES: YneF family protein	0.43	8932.7
gdpP Vs WT-1	0.988585	0.675147	>WP_061777854.1	OAS79_RS05105	DNA polymerase III subunit alpha	0.079	122233
gdpP Vs WT-1	0.987832	0.145615	>WP_031286714.1	OAS79_RS03875	isochorismate synthase	0.071	43162.5
gdpP Vs WT-1	0.987571	0.0589728	>WP_021165588.1	OAS79_RS11080	LacI family DNA-binding transcriptional regulator	0.148	36221.5
gdpP Vs WT-1	0.987349	0.408574	>WP_003130555.1	OAS79_RS08615	MULTISPECIES: 30S ribosomal protein S13	0.38	13491.6
gdpP Vs WT-1	0.986786	0.436799	>WP_011676271.1	OAS79_RS01485	ATP-dependent Clp protease ATP-binding subunit ClpX	0.309	45852.7
gdpP Vs WT-1	0.986199	0.201791	>WP_021164807.1	OAS79_RS07760	ATP-dependent DNA helicase RecG	0.123	74906.4
gdpP Vs WT-1	0.985838	0.0494418	>WP_011677070.1	OAS79_RS09065	MULTISPECIES: HIT family protein	0.424	14840.9
gdpP Vs WT-1	0.98479	0.454862	>WP_031286591.1	OAS79_RS06195	anaerobic ribonucleoside-triphosphate reductase activating protein	0.178	25193.6
gdpP Vs WT-1	0.984163	0.908236	>WP_011675733.1	OAS79_RS03675	ribosome maturation factor RimP	0.331	17565.2
gdpP Vs WT-1	0.983743	0.00899557	>WP_031286480.1	OAS79_RS11760	thiolase family protein	0.179	39670
gdpP Vs WT-1	0.983671	0.15789	>WP_011675410.1	OAS79_RS05700	GTPase Era	0.442	34751.1
gdpP Vs WT-1	0.982354	0.0185127	>WP_021214214.1	OAS79_RS11240	endonuclease MutS2	0.183	87300.3
gdpP Vs WT-1	0.982313	0.00595016	>WP_021164853.1	OAS79_RS08240	septation ring formation regulator EzrA	0.474	66335.5
gdpP Vs WT-1	0.981802	0.0224081	>WP_021166355.1	OAS79_RS04440	endolytic transglycosylase MltG	0.43	61110.9
gdpP Vs WT-1	0.981793	0.827288	>WP_011675118.1	OAS79_RS07305	thiamine pyrophosphate-dependent dehydrogenase E1 component subunit alpha	0.265	41317.9
gdpP Vs WT-1	0.981044	0.655357	>WP_003130887.1	OAS79_RS10990	MULTISPECIES: phosphate signaling complex protein PhoU	0.493	24476.7
gdpP Vs WT-1	0.980184	0.10421	>WP_283707388.1	OAS79_RS04365	type I restriction-modification system subunit M	0.188	58895.7
gdpP Vs WT-1	0.979758	0.307286	>WP_021165918.1	OAS79_RS05310	YbbR-like domain-containing protein	0.335	34562.2
gdpP Vs WT-1	0.97932	0.0016953	>WP_021165063.1	OAS79_RS09225	peptidase U32 family protein	0.186	47905.5
gdpP Vs WT-1	0.978032	0.291882	>WP_031286468.1	OAS79_RS12165	L-serine ammonia-lyase, iron-sulfur-dependent, subunit alpha	0.258	29714.1
gdpP Vs WT-1	0.977321	0.526195	>WP_283707120.1	OAS79_RS08120	valine--tRNA ligase	0.322	100586
gdpP Vs WT-1	0.974929	0.832957	>WP_011675223.1	OAS79_RS06730	Asp-tRNA(Asn)/Glu-tRNA(Gln) amidotransferase subunit GatB	0.535	53398.3
gdpP Vs WT-1	0.974215	0.144658	>WP_011675595.1	OAS79_RS04685	peptide chain release factor 1	0.367	40418.7
gdpP Vs WT-1	0.973597	0.141894	>WP_014573041.1	OAS79_RS04550	MULTISPECIES: prolipoprotein diacylglyceryl transferase	0.123	29787.5
gdpP Vs WT-1	0.973029	0.0268032	>WP_021166171.1	OAS79_RS04060	thiol reductant ABC exporter subunit CydC	0.119	64477.2
gdpP Vs WT-1	0.972455	0.650111	>WP_021165190.1	OAS79_RS02225	peptide chain release factor 2	0.214	41558.5
gdpP Vs WT-1	0.971789	0.75969	>WP_011675511.1	OAS79_RS05245	tRNA pseudouridine(38-40) synthase TruA	0.19	28960.8
gdpP Vs WT-1	0.971649	0.996876	>WP_014567970.1	OAS79_RS13170	MULTISPECIES: TDT family transporter	0.025	36478.6
gdpP Vs WT-1	0.970376	0.0776201	>WP_021165565.1	OAS79_RS11305	helix-turn-helix domain-containing protein	0.304	30995
gdpP Vs WT-1	0.970254	0.0437485	>WP_021166053.1	OAS79_RS06495	UDP-galactopyranose mutase	0.205	44090.5
gdpP Vs WT-1	0.97017	0.207125	>WP_011676415.1	OAS79_RS03195	tryptophan synthase subunit beta	0.107	43686.7
gdpP Vs WT-1	0.970137	0.870847	>WP_021165989.1	OAS79_RS07040	3-deoxy-7-phosphoheptulonate synthase	0.409	39226.5
gdpP Vs WT-1	0.96892	0.776569	>WP_011675753.1	OAS79_RS04575	MULTISPECIES: GtrA family protein	0.061	17218.4
gdpP Vs WT-1	0.968252	0.876498	>WP_003129953.1	OAS79_RS08540	MULTISPECIES: 50S ribosomal protein L14	0.656	12922.1
gdpP Vs WT-1	0.967495	0.33347	>WP_003129597.1	OAS79_RS04235	MULTISPECIES: transcriptional regulator Spx	0.341	15030.4
gdpP Vs WT-1	0.966701	0.225862	>WP_021165892.1	OAS79_RS05565	tRNA uracil 4-sulfurtransferase ThiI	0.217	45227.1
gdpP Vs WT-1	0.96595	0.15352	>WP_021166349.1	OAS79_RS04495	hypothetical protein	0.437	25756.3
gdpP Vs WT-1	0.965654	0.000669435	>WP_095348567.1	OAS79_RS09120	MULTISPECIES: DUF3800 domain-containing protein	0.095	32904.7
gdpP Vs WT-1	0.965118	0.247282	>WP_021166137.1	OAS79_RS03770	replication initiation and membrane attachment family protein	0.164	44825.1
gdpP Vs WT-1	0.964558	0.00498296	>WP_014572649.1	OAS79_RS01350	N-acetylmannosamine-6-phosphate 2-epimerase	0.363	25705.8
gdpP Vs WT-1	0.964205	0.647043	>WP_021164989.1	OAS79_RS08450	acyltransferase family protein	0.111	68203.6
gdpP Vs WT-1	0.963972	0.122676	>WP_021165988.1	OAS79_RS07050	FMN-dependent NADH-azoreductase	0.098	24717.9
gdpP Vs WT-1	0.963855	0.627773	>WP_011676214.1	OAS79_RS00810	branched-chain amino acid aminotransferase	0.488	36901.8
gdpP Vs WT-1	0.963809	0.985612	>WP_021165860.1	OAS79_RS05880	MetQ/NlpA family ABC transporter substrate-binding protein	0.238	30988.5
gdpP Vs WT-1	0.962906	0.0528793	>WP_283707402.1	OAS79_RS05110	C39 family peptidase	0.025	43488
gdpP Vs WT-1	0.962699	0.314326	>WP_021164826.1	OAS79_RS07950	low molecular weight protein-tyrosine-phosphatase	0.421	16535.9
gdpP Vs WT-1	0.962288	0.0899672	>WP_031286742.1	OAS79_RS00270	MULTISPECIES: TetR/AcrR family transcriptional regulator	0.214	22277.7
gdpP Vs WT-1	0.961912	0.148946	>WP_011675719.1	OAS79_RS03780	MULTISPECIES: tRNA (guanosine(46)-N7)-methyltransferase TrmB	0.194	24878.4
gdpP Vs WT-1	0.961556	0.303162	>WP_015082598.1	OAS79_RS03415	phosphoribosylamine--glycine ligase	0.23	44185.5
gdpP Vs WT-1	0.961128	0.57068	>WP_021165348.1	OAS79_RS01085	methylenetetrahydrofolate--tRNA-(uracil(54)-C(5))-methyltransferase (FADH(2)-oxidizing) TrmFO	0.223	50222.1
gdpP Vs WT-1	0.959907	0.170262	>WP_002396187.1	OAS79_RS12880	MULTISPECIES: tyrosine-type recombinase/integrase	0.093	21367.6
gdpP Vs WT-1	0.959831	0.546547	>WP_011676642.1	OAS79_RS11605	MULTISPECIES: bifunctional pyr operon transcriptional regulator/uracil phosphoribosyltransferase PyrR	0.723	19811.7
gdpP Vs WT-1	0.958323	0.00709572	>WP_259749148.1	OAS79_RS00490	MULTISPECIES: phosphoribosylglycinamide synthetase	0.332	24262.3
gdpP Vs WT-1	0.957957	0.0379748	>WP_011675716.1	OAS79_RS03800	50S ribosomal protein L9	0.333	16350.3
gdpP Vs WT-1	0.956973	0.123193	>WP_011675413.1	OAS79_RS05685	recombinase RecA	0.326	41380.1
gdpP Vs WT-1	0.956148	0.570602	>WP_031286333.1	OAS79_RS02415	isochorismatase family protein	0.169	21632.6
gdpP Vs WT-1	0.956079	0.645464	>WP_011677268.1	OAS79_RS07860	carboxylate--amine ligase	0.086	47494.1
gdpP Vs WT-1	0.955434	0.772239	>WP_011675975.1	OAS79_RS02260	TetR/AcrR family transcriptional regulator	0.135	21872.3
gdpP Vs WT-1	0.953393	0.201136	>WP_021166049.1	OAS79_RS06515	glycosyltransferase family 2 protein	0.221	40364.8
gdpP Vs WT-1	0.953367	0.021942	>WP_011675956.1	OAS79_RS02360	molecular chaperone DnaK	0.628	64918.1
gdpP Vs WT-1	0.952308	0.0126467	>WP_021165822.1	OAS79_RS06130	polysaccharide deacetylase family protein	0.048	41870.4
gdpP Vs WT-1	0.952172	0.0695844	>WP_011676702.1	OAS79_RS11025	MULTISPECIES: DUF956 family protein	0.244	14381.6
gdpP Vs WT-1	0.951609	0.365918	>WP_011676559.1	OAS79_RS11190	hypothetical protein	0.052	22069.4
gdpP Vs WT-1	0.95152	0.0778556	>WP_021166086.1	OAS79_RS03370	glutamine-hydrolyzing GMP synthase	0.466	56848.7
gdpP Vs WT-1	0.949796	0.941883	>WP_011676198.1	OAS79_RS00905	helix-turn-helix domain-containing protein	0.448	28697.8
gdpP Vs WT-1	0.949261	0.0422782	>WP_004254946.1	OAS79_RS09555	MULTISPECIES: ATP cone domain-containing protein	0.438	12180.1
gdpP Vs WT-1	0.947776	0.341661	>WP_011676561.1	OAS79_RS11180	Cof-type HAD-IIB family hydrolase	0.284	29172.6
gdpP Vs WT-1	0.946717	0.0140325	>WP_021165500.1	OAS79_RS11885	LacI family DNA-binding transcriptional regulator	0.117	37484.7
gdpP Vs WT-1	0.946412	0.303202	>WP_021214053.1	OAS79_RS00400	MULTISPECIES: CPBP family intramembrane glutamic endopeptidase	0.036	23861.9
gdpP Vs WT-1	0.946396	0.303852	>WP_021165704.1	OAS79_RS10005	cell division protein SepF	0.413	21905.8
gdpP Vs WT-1	0.945206	0.925868	>WP_021164966.1	OAS79_RS08300	glycosyltransferase family 4 protein	0.213	50775.7
gdpP Vs WT-1	0.945187	0.459057	>WP_011676115.1	OAS79_RS01795	translation elongation factor 4	0.17	67682.8
gdpP Vs WT-1	0.945103	0.48128	>WP_021165233.1	OAS79_RS01925	rRNA maturation RNase YbeY	0.235	18783.8
gdpP Vs WT-1	0.94338	0.0645435	>WP_021165785.1	OAS79_RS06415	nucleotidyltransferase	0.085	43989.7
gdpP Vs WT-1	0.943037	0.0846041	>WP_011676548.1	OAS79_RS11245	thioredoxin	0.442	11658.4
gdpP Vs WT-1	0.94285	0.509051	>WP_011675135.1	OAS79_RS07215	MULTISPECIES: SDR family NAD(P)-dependent oxidoreductase	0.199	30864.3
gdpP Vs WT-1	0.942564	0.79117	>WP_021165191.1	OAS79_RS02215	permease-like cell division protein FtsX	0.203	34709.1
gdpP Vs WT-1	0.94216	0.902619	>WP_011675699.1	OAS79_RS03890	1,4-dihydroxy-2-naphthoyl-CoA synthase	0.293	30894.3
gdpP Vs WT-1	0.942037	0.067464	>WP_021165983.1	OAS79_RS07135	ABC-F family ATP-binding cassette domain-containing protein	0.379	58287.4
gdpP Vs WT-1	0.941475	0.386099	>WP_011676992.1	OAS79_RS09475	ribosome small subunit-dependent GTPase A	0.15	34893.5
gdpP Vs WT-1	0.940868	0.750663	>WP_021165879.1	OAS79_RS05680	amino acid permease	0.043	51537.3
gdpP Vs WT-1	0.940111	0.706666	>WP_011677190.1	OAS79_RS08335	MULTISPECIES: phosphatidate cytidylyltransferase	0.034	29135.1
gdpP Vs WT-1	0.939398	0.00292593	>WP_283707308.1	OAS79_RS13845	MULTISPECIES: Wzz/FepE/Etk N-terminal domain-containing protein	0.127	28315.6
gdpP Vs WT-1	0.939265	0.118515	>WP_011675573.1	OAS79_RS04800	excinuclease ABC subunit UvrB	0.249	79015.3
gdpP Vs WT-1	0.938568	0.250755	>WP_011676743.1	OAS79_RS10810	VanZ family protein	0.076	41008.1
gdpP Vs WT-1	0.938317	0.0999904	>WP_003129948.1	OAS79_RS08550	MULTISPECIES: 50S ribosomal protein L5	0.772	20006.3
gdpP Vs WT-1	0.938292	0.479987	>WP_011677151.1	OAS79_RS08590	MULTISPECIES: 50S ribosomal protein L15	0.531	15348.5
gdpP Vs WT-1	0.938122	0.146947	>WP_011675422.1	OAS79_RS05640	NAD kinase	0.107	30407.6
gdpP Vs WT-1	0.937956	0.0973832	>WP_021165991.1	OAS79_RS07005	alpha/beta hydrolase	0.167	35223.5
gdpP Vs WT-1	0.937903	0.125376	>WP_011835953.1	OAS79_RS09100	hypothetical protein	0.172	7359.35
gdpP Vs WT-1	0.936668	0.0739825	>WP_011834262.1	OAS79_RS06745	GTP-sensing pleiotropic transcriptional regulator CodY	0.695	29158.5
gdpP Vs WT-1	0.935816	0.044922	>WP_283707178.1	OAS79_RS10205	asparagine--tRNA ligase	0.298	50934.5
gdpP Vs WT-1	0.935602	0.100395	>WP_011834603.1	OAS79_RS04555	MULTISPECIES: HPr(Ser) kinase/phosphatase	0.294	34653.9
gdpP Vs WT-1	0.935574	0.443667	>WP_011676003.1	OAS79_RS02110	RluA family pseudouridine synthase	0.186	33515.4
gdpP Vs WT-1	0.935021	0.11415	>WP_162494669.1	OAS79_RS06465	ribosome biogenesis GTPase YqeH	0.239	41524.9
gdpP Vs WT-1	0.93378	0.0544744	>WP_283707240.1	OAS79_RS12735	type I restriction endonuclease subunit R	0.164	119118
gdpP Vs WT-1	0.932729	0.194598	>WP_021166367.1	OAS79_RS04265	pyruvate carboxylase	0.288	126396
gdpP Vs WT-1	0.932701	0.291534	>WP_021165956.1	OAS79_RS05010	LysM peptidoglycan-binding domain-containing protein	0.028	37482.5
gdpP Vs WT-1	0.932203	0.00573052	>WP_021165167.1	OAS79_RS02450	amino acid ABC transporter substrate-binding protein	0.589	30751.6
gdpP Vs WT-1	0.932199	0.00654547	>WP_011677255.1	OAS79_RS07940	Holliday junction branch migration protein RuvA	0.152	21237.8
gdpP Vs WT-1	0.931126	0.893679	>WP_021165286.1	OAS79_RS01455	bifunctional folylpolyglutamate synthase/dihydrofolate synthase	0.274	47989.8
gdpP Vs WT-1	0.930958	0.52565	>WP_021166304.1	OAS79_RS04830	hypothetical protein	0.175	13537.5
gdpP Vs WT-1	0.930493	0.116646	>WP_283707123.1	OAS79_RS08155	glucose-6-phosphate isomerase	0.406	49624.9
gdpP Vs WT-1	0.930403	0.183538	>WP_021165705.1	OAS79_RS10000	YggS family pyridoxal phosphate-dependent enzyme	0.324	25519.2
gdpP Vs WT-1	0.929712	0.331442	>WP_011676396.1	OAS79_RS03085	deoxyribose-phosphate aldolase	0.495	23454.8
gdpP Vs WT-1	0.929644	0.0235505	>WP_021165630.1	OAS79_RS02945	glycerate kinase	0.05	40784.7
gdpP Vs WT-1	0.929433	0.0251449	>WP_021165602.1	OAS79_RS10965	phosphate ABC transporter substrate-binding protein PstS family protein	0.276	30561
gdpP Vs WT-1	0.928564	0.333225	>WP_021165124.1	OAS79_RS02710	FtsW/RodA/SpoVE family cell cycle protein	0.075	46469
gdpP Vs WT-1	0.927773	0.1311	>WP_021165767.1	OAS79_RS07385	alpha/beta hydrolase	0.154	29292.6
gdpP Vs WT-1	0.927086	0.0425229	>WP_011675907.1	OAS79_RS03615	beta-ketoacyl-ACP synthase II	0.134	42713
gdpP Vs WT-1	0.926838	0.872691	>WP_011677189.1	OAS79_RS08340	RIP metalloprotease RseP	0.215	46441
gdpP Vs WT-1	0.926406	0.0635163	>WP_014573452.1	OAS79_RS07620	MULTISPECIES: elongation factor G	0.56	77972.1
gdpP Vs WT-1	0.926359	0.0870599	>WP_021165662.1	OAS79_RS10415	adaptor protein MecA	0.232	26988.4
gdpP Vs WT-1	0.924069	0.0174274	>WP_011675961.1	OAS79_RS02335	1-phosphofructokinase	0.361	33627.2
gdpP Vs WT-1	0.923954	0.0017625	>WP_011676469.1	OAS79_RS03480	phosphoribosylglycinamide formyltransferase	0.099	20505.4
gdpP Vs WT-1	0.923901	0.142121	>WP_011677245.1	OAS79_RS07990	DNA polymerase III subunit gamma/tau	0.244	61060.9
gdpP Vs WT-1	0.923028	0.00132089	>WP_011675718.1	OAS79_RS03785	phosphotransferase family protein	0.253	29595.9
gdpP Vs WT-1	0.92199	0.186929	>WP_011675974.1	OAS79_RS02265	MULTISPECIES: DNA-binding protein WhiA	0.174	34547.7
gdpP Vs WT-1	0.921966	0.00156438	>WP_011834222.1	OAS79_RS07045	MULTISPECIES: preprotein translocase subunit SecA	0.179	98006
gdpP Vs WT-1	0.92071	0.162448	>WP_011834928.1	OAS79_RS03435	YjjG family noncanonical pyrimidine nucleotidase	0.37	26436.5
gdpP Vs WT-1	0.920695	0.706498	>WP_021165482.1	OAS79_RS12050	chromosome segregation protein SMC	0.124	133062
gdpP Vs WT-1	0.92067	0.0344011	>WP_011676655.1	OAS79_RS11545	MULTISPECIES: signal recognition particle protein	0.363	56846.2
gdpP Vs WT-1	0.920648	0.002384	>WP_021165187.1	OAS79_RS02280	cardiolipin synthase	0.077	55846.8
gdpP Vs WT-1	0.920257	0.142449	>WP_011677213.1	OAS79_RS08190	SepM family pheromone-processing serine protease	0.09	37398
gdpP Vs WT-1	0.920252	0.694793	>WP_021165625.1	OAS79_RS10785	HAD-IA family hydrolase	0.293	22892.9
gdpP Vs WT-1	0.91879	0.167798	>WP_002355386.1	OAS79_RS00280	MULTISPECIES: cysteine hydrolase	0.411	23300.3
gdpP Vs WT-1	0.918637	0.314824	>WP_021165403.1	OAS79_RS00745	M24 family metallopeptidase	0.076	52326.1
gdpP Vs WT-1	0.918602	0.0478106	>WP_010906184.1	OAS79_RS09900	MULTISPECIES: 30S ribosomal protein S15	0.674	10343
gdpP Vs WT-1	0.918479	0.0591342	>WP_021164816.1	OAS79_RS07825	Crp/Fnr family transcriptional regulator	0.295	26359.4
gdpP Vs WT-1	0.91826	0.084737	>WP_011675889.1	OAS79_RS02445	amino acid ABC transporter permease	0.115	32812.4
gdpP Vs WT-1	0.916115	0.718493	>WP_011675870.1	OAS79_RS02640	MULTISPECIES: DNA topoisomerase (ATP-hydrolyzing) subunit B	0.287	72591.8
gdpP Vs WT-1	0.915849	0.180312	>WP_021164811.1	OAS79_RS07785	tRNA uridine-5-carboxymethylaminomethyl(34) synthesis GTPase MnmE	0.255	49813.2
gdpP Vs WT-1	0.915758	0.148204	>WP_003132374.1	OAS79_RS10040	MULTISPECIES: elongation factor Tu	0.747	43211.9
gdpP Vs WT-1	0.91435	0.00131764	>WP_021165192.1	OAS79_RS02205	class 1b ribonucleoside-diphosphate reductase subunit alpha	0.238	81510.5
gdpP Vs WT-1	0.914132	0.859697	>WP_021165135.1	OAS79_RS02625	DUF4767 domain-containing protein	0.141	24090.7
gdpP Vs WT-1	0.914081	0.235249	>WP_031286399.1	OAS79_RS01630	bifunctional riboflavin kinase/FAD synthetase	0.367	34136.9
gdpP Vs WT-1	0.914006	0.00845017	>WP_021165508.1	OAS79_RS11835	iron-containing alcohol dehydrogenase family protein	0.067	39566.6
gdpP Vs WT-1	0.913843	0.0674994	>WP_014572130.1	OAS79_RS10250	excinuclease ABC subunit UvrA	0.19	104448
gdpP Vs WT-1	0.913559	0.487647	>WP_021166019.1	OAS79_RS06755	hypothetical protein	0.125	58199.5
gdpP Vs WT-1	0.913286	0.0187521	>WP_011676109.1	OAS79_RS01825	ammonia-dependent NAD(+) synthetase	0.259	30163.3
gdpP Vs WT-1	0.912802	0.00515148	>WP_021165800.1	OAS79_RS06295	class I SAM-dependent rRNA methyltransferase	0.136	43461.7
gdpP Vs WT-1	0.912447	0.00123374	>WP_011675145.1	OAS79_RS07155	ParB/RepB/Spo0J family partition protein	0.406	29849.6
gdpP Vs WT-1	0.912237	0.0264893	>WP_283707113.1	OAS79_RS07275	tryptophan--tRNA ligase	0.504	38150.6
gdpP Vs WT-1	0.912056	0.128396	>WP_021165205.1	OAS79_RS02070	glutamine--fructose-6-phosphate transaminase (isomerizing)	0.458	65792.3
gdpP Vs WT-1	0.912041	0.015208	>WP_061777861.1	OAS79_RS04970	UDP-N-acetylglucosamine 1-carboxyvinyltransferase	0.256	45658.7
gdpP Vs WT-1	0.911936	0.145832	>WP_283707379.1	OAS79_RS03605	3-hydroxyacyl-ACP dehydratase FabZ	0.382	15909.6
gdpP Vs WT-1	0.910251	0.595631	>WP_015081969.1	OAS79_RS06200	anaerobic ribonucleoside-triphosphate reductase	0.29	84160.6
gdpP Vs WT-1	0.909675	0.183718	>WP_011676800.1	OAS79_RS10425	Fe-S cluster assembly ATPase SufC	0.316	28395.7
gdpP Vs WT-1	0.909583	0.609429	>WP_021166032.1	OAS79_RS06625	ferrous iron transport protein B	0.082	76444.4
gdpP Vs WT-1	0.909472	0.00273482	>WP_021165718.1	OAS79_RS09885	16S rRNA (cytosine(967)-C(5))-methyltransferase RsmB	0.233	47979.9
gdpP Vs WT-1	0.9081	0.112807	>WP_031286486.1	OAS79_RS11580	glutamate 5-kinase	0.131	29734.2
gdpP Vs WT-1	0.907646	0.148161	>WP_283707269.1	OAS79_RS13380	MULTISPECIES: RepB family plasmid replication initiator protein	0.075	45351.2
gdpP Vs WT-1	0.907538	0.0418042	>WP_031286478.1	OAS79_RS11795	tRNA (guanosine(37)-N1)-methyltransferase TrmD	0.275	28153.1
gdpP Vs WT-1	0.907314	0.565778	>WP_021166050.1	OAS79_RS06510	glycosyltransferase	0.205	44751.8
gdpP Vs WT-1	0.905177	0.0315104	>WP_021165230.1	OAS79_RS01975	sugar-phosphatase	0.185	30119.7
gdpP Vs WT-1	0.904136	0.108943	>WP_107106022.1	OAS79_RS13935	MULTISPECIES: ParA family protein	0.156	30321.6
gdpP Vs WT-1	0.903864	0.0953647	>WP_101913480.1	OAS79_RS12745	MULTISPECIES: RepB family plasmid replication initiator protein	0.094	45359
gdpP Vs WT-1	0.903211	0.0343452	>WP_011675941.1	OAS79_RS12065	MULTISPECIES: EbsA family protein	0.39	15988.7
gdpP Vs WT-1	0.902677	0.0927364	>WP_021165209.1	OAS79_RS02040	orotate phosphoribosyltransferase	0.646	22549.8
gdpP Vs WT-1	0.902509	0.33032	>WP_011675575.1	OAS79_RS04775	MULTISPECIES: 3-hydroxyacyl-ACP dehydratase FabZ	0.199	16810.4
gdpP Vs WT-1	0.902136	0.148414	>WP_011836067.1	OAS79_RS08230	MULTISPECIES: 30S ribosomal protein S2	0.792	28552.8
gdpP Vs WT-1	0.902062	0.148219	>WP_283707305.1	OAS79_RS13830	MULTISPECIES: sugar transferase	0.311	26337.6
gdpP Vs WT-1	0.899704	0.146391	>WP_283707238.1	OAS79_RS12675	replication initiation protein, partial	0.079	26879
gdpP Vs WT-1	0.899438	0.0501079	>WP_031286609.1	OAS79_RS05830	ABC transporter ATP-binding protein	0.112	28976.6
gdpP Vs WT-1	0.899177	0.010574	>WP_021165948.1	OAS79_RS05055	arylamine N-acetyltransferase family protein	0.165	31847.5
gdpP Vs WT-1	0.897802	0.0481838	>WP_021037023.1	OAS79_RS02745	cell wall-active antibiotics response protein LiaF	0.172	23577.5
gdpP Vs WT-1	0.896963	0.163059	>WP_011677097.1	OAS79_RS08930	rhodanese-like domain-containing protein	0.328	14266
gdpP Vs WT-1	0.896285	0.229776	>WP_014572220.1	OAS79_RS10760	VTT domain-containing protein;MULTISPECIES: VTT domain-containing protein	0.032	24629.7
gdpP Vs WT-1	0.896274	0.00298374	>WP_021165075.1	OAS79_RS09335	histidine--tRNA ligase	0.265	48986.7
gdpP Vs WT-1	0.89568	0.0357802	>WP_011675228.1	OAS79_RS06700	MULTISPECIES: DUF3284 domain-containing protein	0.196	16614.9
gdpP Vs WT-1	0.894169	0.00152423	>WP_282667517.1	OAS79_RS13005	MULTISPECIES: ParA family protein	0.487	30286.8
gdpP Vs WT-1	0.894144	0.411566	>WP_021165817.1	OAS79_RS06160	energy-coupling factor ABC transporter ATP-binding protein	0.208	31705.5
gdpP Vs WT-1	0.893777	0.014685	>WP_063283946.1	OAS79_RS11225	catabolite control protein A	0.307	36596.7
gdpP Vs WT-1	0.893394	0.0539239	>WP_021165445.1	OAS79_RS12335	SPFH domain-containing protein	0.119	43951.7
gdpP Vs WT-1	0.892869	0.600893	>WP_021165519.1	OAS79_RS11720	cell division protein FtsQ/DivIB	0.149	43444.9
gdpP Vs WT-1	0.892803	0.00491055	>WP_014572599.1	OAS79_RS01080	tyrosine recombinase XerS	0.149	41288
gdpP Vs WT-1	0.892245	0.400402	>WP_283707168.1	OAS79_RS09180	DNA primase family protein	0.053	62758.5
gdpP Vs WT-1	0.891726	0.256286	>WP_021166052.1	OAS79_RS06500	sugar transferase	0.189	39812.7
gdpP Vs WT-1	0.891604	0.0135228	>WP_011669040.1	OAS79_RS12580	MULTISPECIES: hypothetical protein	0.206	25071.3
gdpP Vs WT-1	0.890963	0.0316492	>WP_031286419.1	OAS79_RS00780	ribonuclease HII	0.198	28620.2
gdpP Vs WT-1	0.890924	0.000751325	>WP_021165246.1	OAS79_RS01805	lipid II isoglutaminyl synthase subunit MurT	0.131	50090.6
gdpP Vs WT-1	0.886666	0.649456	>WP_021165432.1	OAS79_RS12425	polyprenyl synthetase family protein	0.135	35506.7
gdpP Vs WT-1	0.886666	0.0902789	>WP_011835775.1	OAS79_RS09990	cell division protein FtsA	0.32	49337.9
gdpP Vs WT-1	0.886613	0.9541	>WP_021165850.1	OAS79_RS05955	cation diffusion facilitator family transporter	0.112	47587.3
gdpP Vs WT-1	0.886575	0.0352171	>WP_021166342.1	OAS79_RS04535	NADP-dependent phosphogluconate dehydrogenase	0.396	52428.4
gdpP Vs WT-1	0.886395	0.570153	>WP_283707412.1	OAS79_RS05750	UDP-N-acetylmuramoyl-tripeptide--D-alanyl-D-alanine ligase	0.17	48851.2
gdpP Vs WT-1	0.886292	0.00303241	>WP_259744756.1	OAS79_RS13820	MULTISPECIES: DUF4422 domain-containing protein	0.22	31319
gdpP Vs WT-1	0.886077	0.0290017	>WP_021165870.1	OAS79_RS05810	LysR family transcriptional regulator	0.103	34682.9
gdpP Vs WT-1	0.886028	0.267481	>WP_021164970.1	OAS79_RS08330	isoprenyl transferase	0.352	27774.8
gdpP Vs WT-1	0.885833	0.0177231	>WP_283707294.1	OAS79_RS13730	MULTISPECIES: DNA-binding protein	0.267	24505.5
gdpP Vs WT-1	0.885509	0.285391	>WP_011834977.1	OAS79_RS03100	class I SAM-dependent methyltransferase	0.136	22089.1
gdpP Vs WT-1	0.884707	0.342124	>WP_061778247.1	OAS79_RS11585	glutamate-5-semialdehyde dehydrogenase	0.208	45207.7
gdpP Vs WT-1	0.884298	0.00832447	>WP_011676390.1	OAS79_RS03055	MULTISPECIES: response regulator transcription factor	0.335	27273.2
gdpP Vs WT-1	0.883853	0.0431028	>WP_011677014.1	OAS79_RS09360	YitT family protein	0.044	32232
gdpP Vs WT-1	0.883851	0.0830342	>WP_011675153.1	OAS79_RS07115	50S ribosomal protein L11 methyltransferase	0.243	34756.4
gdpP Vs WT-1	0.882588	0.619778	>WP_011677017.1	OAS79_RS09345	aspartate--tRNA ligase	0.203	66542.7
gdpP Vs WT-1	0.882451	0.0393793	>WP_011675984.1	OAS79_RS02210	MULTISPECIES: class 1b ribonucleoside-diphosphate reductase subunit beta	0.375	37548
gdpP Vs WT-1	0.882277	0.0821271	>WP_011677026.1	OAS79_RS09305	EF-P 5-aminopentanol modification-associated protein YfmH	0.143	49347.7
gdpP Vs WT-1	0.88109	0.0586313	>WP_021164963.1	OAS79_RS08280	DNA polymerase I	0.255	98995
gdpP Vs WT-1	0.880672	0.898585	>WP_011676640.1	OAS79_RS11615	MULTISPECIES: aspartate carbamoyltransferase catalytic subunit	0.297	34544.2
gdpP Vs WT-1	0.880571	0.272406	>WP_011676728.1	OAS79_RS10890	Cof-type HAD-IIB family hydrolase	0.187	32168.9
gdpP Vs WT-1	0.878663	0.0290756	>WP_021165914.1	OAS79_RS05330	ABC transporter ATP-binding protein	0.241	42108.3
gdpP Vs WT-1	0.878402	0.856512	>WP_021164823.1	OAS79_RS07925	DNA mismatch repair protein MutS	0.15	94315.4
gdpP Vs WT-1	0.877724	0.601681	>WP_046780980.1	OAS79_RS09185	phage major capsid protein	0.126	45835.5
gdpP Vs WT-1	0.877598	0.481516	>WP_011677257.1	OAS79_RS07930	hypothetical protein	0.212	26345.7
gdpP Vs WT-1	0.877547	0.0455155	>WP_011675912.1	OAS79_RS03590	acetyl-CoA carboxylase carboxyl transferase subunit alpha	0.348	29063.9
gdpP Vs WT-1	0.877197	0.0563742	>WP_021166358.1	OAS79_RS04420	CtsR family transcriptional regulator	0.318	17122.7
gdpP Vs WT-1	0.876603	0.00984673	>WP_011675603.1	OAS79_RS04645	lysozyme family protein	0.265	22464.7
gdpP Vs WT-1	0.875996	0.000532126	>WP_021165431.1	OAS79_RS12440	UTP--glucose-1-phosphate uridylyltransferase GalU	0.748	35044.2
gdpP Vs WT-1	0.874895	0.0462838	>WP_014572534.1	OAS79_RS01745	DNA gyrase subunit A	0.283	92555.9
gdpP Vs WT-1	0.87465	0.17255	>WP_011675137.1	OAS79_RS07205	universal stress protein	0.31	16597.2
gdpP Vs WT-1	0.874448	0.0106579	>WP_011676995.1	OAS79_RS09460	phenylalanine--tRNA ligase subunit alpha	0.206	39216.7
gdpP Vs WT-1	0.874238	0.00232002	>WP_003129822.1	OAS79_RS06470	MULTISPECIES: IMP dehydrogenase	0.562	52826.5
gdpP Vs WT-1	0.874188	0.242038	>WP_011676551.1	OAS79_RS11230	NAD(P)/FAD-dependent oxidoreductase	0.206	35052.1
gdpP Vs WT-1	0.874035	0.539216	>WP_021164824.1	OAS79_RS07935	DNA mismatch repair endonuclease MutL	0.268	73759.9
gdpP Vs WT-1	0.873355	0.179689	>WP_021165064.1	OAS79_RS09240	L-glyceraldehyde 3-phosphate reductase	0.126	37384.3
gdpP Vs WT-1	0.873252	0.109092	>WP_011835093.1	OAS79_RS00880	MULTISPECIES: ECF transporter S component	0.044	22972.1
gdpP Vs WT-1	0.872467	0.00631999	>WP_011677000.1	OAS79_RS09430	adenylosuccinate synthase	0.463	47352.8
gdpP Vs WT-1	0.872303	0.423306	>WP_031286533.1	OAS79_RS10185	helicase C-terminal domain-containing protein	0.291	89557.9
gdpP Vs WT-1	0.871807	3.97668e-05	>WP_021165597.1	OAS79_RS11010	serine--tRNA ligase	0.255	47602
gdpP Vs WT-1	0.87085	0.00844365	>WP_011676874.1	OAS79_RS10025	isoleucine--tRNA ligase	0.274	106330
gdpP Vs WT-1	0.870238	0.00504329	>WP_014573435.1	OAS79_RS07790	MULTISPECIES: hypothetical protein	0.412	24099.2
gdpP Vs WT-1	0.869766	0.182843	>WP_021165168.1	OAS79_RS02440	amino acid ABC transporter ATP-binding protein	0.184	27882.1
gdpP Vs WT-1	0.865129	0.0286657	>WP_021165208.1	OAS79_RS02050	ABC-F family ATP-binding cassette domain-containing protein	0.194	71863.5
gdpP Vs WT-1	0.863029	0.00726697	>WP_047686051.1	OAS79_RS12855	MULTISPECIES: response regulator transcription factor	0.094	26784.2
gdpP Vs WT-1	0.863001	0.604176	>WP_015082048.1	OAS79_RS05430	MULTISPECIES: MarR family winged helix-turn-helix transcriptional regulator	0.211	19337.2
gdpP Vs WT-1	0.862894	0.00242808	>WP_021165716.1	OAS79_RS09910	bifunctional UDP-N-acetylglucosamine diphosphorylase/glucosamine-1-phosphate N-acetyltransferase GlmU	0.249	49091.6
gdpP Vs WT-1	0.862527	0.133483	>WP_003129874.1	OAS79_RS07610	MULTISPECIES: 30S ribosomal protein S12	0.285	15123.8
gdpP Vs WT-1	0.860217	0.366595	>WP_283707319.1	OAS79_RS00045	MULTISPECIES: LuxR C-terminal-related transcriptional regulator	0.24	27700.6
gdpP Vs WT-1	0.859799	0.000230954	>WP_217206201.1	OAS79_RS12960	MULTISPECIES: MobQ family relaxase	0.092	78777.6
gdpP Vs WT-1	0.859473	0.0431345	>WP_014573540.1	OAS79_RS00160	MULTISPECIES: ParA family protein	0.107	28356.4
gdpP Vs WT-1	0.859047	0.0139207	>WP_021166298.1	OAS79_RS04865	DNA primase	0.159	72848.2
gdpP Vs WT-1	0.858336	0.0266349	>WP_011675132.1	OAS79_RS07235	MULTISPECIES: TetR/AcrR family transcriptional regulator	0.29	21583.2
gdpP Vs WT-1	0.857873	0.0068644	>WP_021165668.1	OAS79_RS10365	polysaccharide biosynthesis protein	0.068	61696.7
gdpP Vs WT-1	0.857738	0.101266	>WP_058147818.1	OAS79_RS04345	MULTISPECIES: ATP-dependent nuclease	0.207	70542.9
gdpP Vs WT-1	0.857629	0.0773205	>WP_011675766.1	OAS79_RS04500	tRNA (adenosine(37)-N6)-dimethylallyltransferase MiaA	0.153	33474.2
gdpP Vs WT-1	0.85732	0.16249	>WP_063284008.1	OAS79_RS02380	M15 family metallopeptidase	0.157	27396
gdpP Vs WT-1	0.85728	0.083791	>WP_050574179.1	OAS79_RS07805	2-hydroxyacyl-CoA dehydratase	0.109	159464
gdpP Vs WT-1	0.856486	0.361367	>WP_021213770.1	OAS79_RS10435	cysteine desulfurase	0.099	45226.4
gdpP Vs WT-1	0.856474	0.00446199	>WP_011675319.1	OAS79_RS06110	MULTISPECIES: 30S ribosomal protein S4	0.798	23196.6
gdpP Vs WT-1	0.856361	0.000604273	>WP_011676274.1	OAS79_RS01470	GTP cyclohydrolase I FolE	0.241	40264.4
gdpP Vs WT-1	0.856257	0.664666	>WP_021165801.1	OAS79_RS06280	NAD(P)/FAD-dependent oxidoreductase	0.184	45659.5
gdpP Vs WT-1	0.855995	0.0117818	>WP_063283861.1	OAS79_RS03810	HAD family hydrolase	0.371	25997.7
gdpP Vs WT-1	0.85565	0.000603433	>WP_011676107.1	OAS79_RS01835	nicotinate phosphoribosyltransferase	0.288	55950.5
gdpP Vs WT-1	0.855485	0.00117322	>WP_014571887.1	OAS79_RS06735	Asp-tRNA(Asn)/Glu-tRNA(Gln) amidotransferase subunit GatA	0.288	52116.3
gdpP Vs WT-1	0.853975	0.484362	>WP_283707350.1	OAS79_RS01450	deoxynucleoside kinase	0.071	24783.1
gdpP Vs WT-1	0.853506	0.169346	>WP_021165715.1	OAS79_RS09920	cell wall synthase accessory phosphoprotein MacP	0.12	10935.8
gdpP Vs WT-1	0.852676	0.0372561	>WP_283707125.1	OAS79_RS08235	translation elongation factor Ts	0.678	36753.8
gdpP Vs WT-1	0.851886	0.000141431	>WP_014572032.1	OAS79_RS05600	lysine--tRNA ligase	0.366	56545.2
gdpP Vs WT-1	0.851131	0.0340883	>WP_031286496.1	OAS79_RS11220	M24 family metallopeptidase	0.564	39971.4
gdpP Vs WT-1	0.850286	1.35976e-05	>WP_011676823.1	OAS79_RS10315	manganese-dependent inorganic pyrophosphatase	0.392	34112.4
gdpP Vs WT-1	0.849956	0.352313	>WP_011675161.1	OAS79_RS07060	MULTISPECIES: lysophospholipid acyltransferase family protein	0.488	24721.2
gdpP Vs WT-1	0.849816	0.41368	>WP_021165257.1	OAS79_RS01740	FAD:protein FMN transferase	0.368	39727.5
gdpP Vs WT-1	0.849748	0.14955	>WP_032951020.1	OAS79_RS06205	LysM peptidoglycan-binding domain-containing protein	0.243	46539
gdpP Vs WT-1	0.849638	0.0364073	>WP_011677158.1	OAS79_RS08525	MULTISPECIES: 50S ribosomal protein L16	0.255	15343
gdpP Vs WT-1	0.848567	0.0466006	>WP_011676713.1	OAS79_RS10975	MULTISPECIES: phosphate ABC transporter permease PstA	0.057	31615.4
gdpP Vs WT-1	0.847814	0.0467473	>WP_011676272.1	OAS79_RS01480	MULTISPECIES: ribosome biogenesis GTP-binding protein YihA/YsxC	0.585	22460.7
gdpP Vs WT-1	0.847792	0.00150632	>WP_021165288.1	OAS79_RS01445	homoserine dehydrogenase	0.255	46734.4
gdpP Vs WT-1	0.847627	0.0488112	>WP_011835859.1	OAS79_RS09675	MULTISPECIES: guanylate kinase	0.249	23580.7
gdpP Vs WT-1	0.847449	0.00171292	>WP_021165258.1	OAS79_RS01730	phosphatidylglycerol lysyltransferase domain-containing protein	0.1	103803
gdpP Vs WT-1	0.84679	0.000380139	>WP_011675156.1	OAS79_RS07100	RelA/SpoT family protein	0.188	83853.8
gdpP Vs WT-1	0.846228	0.307222	>WP_003131727.1	OAS79_RS13110	MULTISPECIES: galactose-6-phosphate isomerase subunit LacA	0.482	15236.5
gdpP Vs WT-1	0.845582	0.00469313	>WP_021165797.1	OAS79_RS06310	C69 family dipeptidase	0.109	51697.4
gdpP Vs WT-1	0.845172	0.0176171	>WP_011677277.1	OAS79_RS07815	universal stress protein	0.469	16023.5
gdpP Vs WT-1	0.844448	0.120867	>WP_014572720.1	OAS79_RS12420	16S rRNA (guanine(527)-N(7))-methyltransferase RsmG	0.294	26868
gdpP Vs WT-1	0.844085	0.0103161	>WP_031286440.1	OAS79_RS01340	23S rRNA (uracil(1939)-C(5))-methyltransferase RlmD	0.257	52044.8
gdpP Vs WT-1	0.843859	0.38252	>WP_021165339.1	OAS79_RS00975	hydroxyethylthiazole kinase	0.296	27105.2
gdpP Vs WT-1	0.843574	0.000560176	>WP_011676102.1	OAS79_RS01855	glycine--tRNA ligase subunit beta	0.291	75476.1
gdpP Vs WT-1	0.842288	0.0156339	>WP_014572406.1	OAS79_RS00545	MULTISPECIES: DUF3883 domain-containing protein	0.206	39323.9
gdpP Vs WT-1	0.840924	0.000102093	>WP_021166118.1	OAS79_RS03600	acetyl-CoA carboxylase biotin carboxylase subunit	0.319	49493.3
gdpP Vs WT-1	0.840663	0.00520657	>WP_011676545.1	OAS79_RS11265	MULTISPECIES: adenylosuccinate lyase	0.411	49735.5
gdpP Vs WT-1	0.840536	0.0187649	>WP_011676391.1	OAS79_RS03060	sensor histidine kinase	0.159	59065.6
gdpP Vs WT-1	0.839409	0.859271	>WP_011675125.1	OAS79_RS07270	OsmC family protein	0.138	15377.3
gdpP Vs WT-1	0.838863	0.840037	>WP_015082993.1	OAS79_RS13485	MULTISPECIES: RepB family plasmid replication initiator protein	0.26	44777.1
gdpP Vs WT-1	0.838392	0.0105689	>WP_127093680.1	OAS79_RS00020	MULTISPECIES: peptidylprolyl isomerase PrsA	0.388	33136.7
gdpP Vs WT-1	0.837887	0.033172	>WP_283707243.1	OAS79_RS12795	AAA family ATPase	0.145	53030.5
gdpP Vs WT-1	0.83779	7.46368e-06	>WP_021166271.1	OAS79_RS03115	cation diffusion facilitator family transporter	0.083	34642.6
gdpP Vs WT-1	0.837254	0.202103	>WP_021166359.1	OAS79_RS04415	ATP-dependent Clp protease ATP-binding subunit	0.251	90302.6
gdpP Vs WT-1	0.836603	9.32844e-05	>WP_283707239.1	OAS79_RS12730	type I restriction-modification system subunit M N-terminal domain-containing protein, partial	0.229	26339.3
gdpP Vs WT-1	0.836341	0.0749902	>WP_011675972.1	OAS79_RS02275	MULTISPECIES: RNase adapter RapZ	0.271	33662.4
gdpP Vs WT-1	0.835265	0.091078	>WP_021165177.1	OAS79_RS02350	oleate hydratase	0.063	67047.1
gdpP Vs WT-1	0.834208	0.000543644	>WP_021166117.1	OAS79_RS03585	cystathionine gamma-synthase	0.268	41091.8
gdpP Vs WT-1	0.833779	0.166614	>WP_014572203.1	OAS79_RS10650	ABC transporter permease	0.038	49055.5
gdpP Vs WT-1	0.833738	0.00140081	>WP_058207090.1	OAS79_RS12570	MULTISPECIES: RepB family plasmid replication initiator protein	0.026	45423.3
gdpP Vs WT-1	0.833364	0.0288628	>WP_011669114.1	OAS79_RS13010	MULTISPECIES: RepB family plasmid replication initiator protein	0.049	45637.1
gdpP Vs WT-1	0.832863	0.173652	>WP_021165816.1	OAS79_RS06165	energy-coupling factor ABC transporter ATP-binding protein	0.072	30957.3
gdpP Vs WT-1	0.832385	0.00137447	>WP_021166001.1	OAS79_RS06925	YidC/Oxa1 family membrane protein insertase	0.112	30296.4
gdpP Vs WT-1	0.832368	0.00101599	>WP_021165456.1	OAS79_RS12270	cation-translocating P-type ATPase	0.179	95977.1
gdpP Vs WT-1	0.831633	0.0121598	>WP_021165659.1	OAS79_RS10450	Fe-S cluster assembly protein SufB	0.215	52567.2
gdpP Vs WT-1	0.830371	0.284474	>WP_021166467.1	OAS79_RS00630	MULTISPECIES: hypothetical protein	0.309	11686.4
gdpP Vs WT-1	0.830154	0.00333594	>WP_021165422.1	OAS79_RS12500	NFACT family protein	0.165	61413.2
gdpP Vs WT-1	0.830088	0.207848	>WP_011676256.1	OAS79_RS01540	MULTISPECIES: GMP reductase	0.094	35828.2
gdpP Vs WT-1	0.827179	0.323226	>WP_021165852.1	OAS79_RS05940	multidrug efflux ABC transporter LmrCD subunit D	0.083	74014.8
gdpP Vs WT-1	0.82678	0.0127092	>WP_011675986.1	OAS79_RS02200	class Ib ribonucleoside-diphosphate reductase assembly flavoprotein NrdI	0.45	15675.8
gdpP Vs WT-1	0.826729	0.00733075	>WP_021165698.1	OAS79_RS10070	polyribonucleotide nucleotidyltransferase	0.333	84347.7
gdpP Vs WT-1	0.826372	0.00085556	>WP_021165664.1	OAS79_RS10395	DNA-directed RNA polymerase subunit beta'	0.511	134715
gdpP Vs WT-1	0.82608	0.0223117	>WP_003129876.1	OAS79_RS07615	MULTISPECIES: 30S ribosomal protein S7	0.677	17683.4
gdpP Vs WT-1	0.824684	0.112595	>WP_021165575.1	OAS79_RS11195	DNA polymerase III subunit delta	0.108	38240.4
gdpP Vs WT-1	0.823946	0.0337902	>WP_011675686.1	OAS79_RS03975	MULTISPECIES: MBL fold metallo-hydrolase	0.096	28034.8
gdpP Vs WT-1	0.822676	0.00325364	>WP_021165035.1	OAS79_RS09040	ABC transporter permease	0.091	28042.8
gdpP Vs WT-1	0.821955	0.899519	>WP_014567964.1	OAS79_RS13000	MULTISPECIES: hypothetical protein	0.297	8633.8
gdpP Vs WT-1	0.82083	0.00201477	>WP_021165020.1	OAS79_RS08860	UDP-N-acetylmuramate--L-alanine ligase	0.214	50023.1
gdpP Vs WT-1	0.819934	3.78742e-05	>WP_021165665.1	OAS79_RS10390	DNA-directed RNA polymerase subunit beta	0.349	133231
gdpP Vs WT-1	0.819442	0.0749144	>WP_011675416.1	OAS79_RS05670	MULTISPECIES: YlbF family regulator	0.246	14679.7
gdpP Vs WT-1	0.818126	0.00391192	>WP_283707359.1	OAS79_RS02270	gluconeogenesis factor YvcK family protein	0.22	35748.7
gdpP Vs WT-1	0.817875	0.000320029	>WP_011675886.1	OAS79_RS02460	formate--tetrahydrofolate ligase	0.177	59488.8
gdpP Vs WT-1	0.817557	0.010189	>WP_021165019.1	OAS79_RS08855	hypothetical protein	0.462	22291.2
gdpP Vs WT-1	0.817548	0.0134503	>WP_021214052.1	OAS79_RS00405	MULTISPECIES: DUF805 domain-containing protein	0.065	20511.2
gdpP Vs WT-1	0.817088	0.00402784	>WP_014573204.1	OAS79_RS09465	phenylalanine--tRNA ligase subunit beta	0.21	87224.6
gdpP Vs WT-1	0.816691	0.279749	>WP_021166391.1	OAS79_RS07660	ABC transporter permease	0.053	38912.9
gdpP Vs WT-1	0.81484	0.0201836	>WP_002290553.1	OAS79_RS13120	MULTISPECIES: tagatose-6-phosphate kinase	0.397	33249.7
gdpP Vs WT-1	0.814741	0.586914	>WP_011675168.1	OAS79_RS07020	MULTISPECIES: YbaB/EbfC family nucleoid-associated protein	0.263	11093.6
gdpP Vs WT-1	0.814372	0.0526072	>WP_011669099.1	OAS79_RS13135	MULTISPECIES: lactose-specific PTS transporter subunit EIIC	0.116	61593.1
gdpP Vs WT-1	0.812925	0.0081474	>WP_014572659.1	OAS79_RS01020	metal-dependent transcriptional regulator	0.235	24940.5
gdpP Vs WT-1	0.812531	0.0727306	>WP_101913486.1	OAS79_RS12740	MULTISPECIES: RepB-like protein	0.347	22920.2
gdpP Vs WT-1	0.812473	0.124256	>WP_011835750.1	OAS79_RS10150	MULTISPECIES: 50S ribosomal protein L20	0.244	13693.3
gdpP Vs WT-1	0.812253	0.203133	>WP_011835375.1	OAS79_RS02155	magnesium transporter CorA family protein	0.033	34825
gdpP Vs WT-1	0.811985	0.000488019	>WP_011677079.1	OAS79_RS09020	S1 RNA-binding domain-containing protein	0.425	32287.8
gdpP Vs WT-1	0.811377	0.00834426	>WP_032949755.1	OAS79_RS03820	patatin-like phospholipase family protein	0.105	31963.2
gdpP Vs WT-1	0.810203	0.0305747	>WP_015082750.1	OAS79_RS10615	biotin--[acetyl-CoA-carboxylase] ligase	0.093	36215.2
gdpP Vs WT-1	0.8094	0.177228	>WP_003130886.1	OAS79_RS10985	MULTISPECIES: phosphate ABC transporter ATP-binding protein PstB	0.364	28165.4
gdpP Vs WT-1	0.808824	0.00919246	>WP_011669108.1	OAS79_RS13065	MULTISPECIES: carbon starvation CstA family protein	0.12	85311.5
gdpP Vs WT-1	0.808332	0.00614449	>WP_011834838.1	OAS79_RS11535	MULTISPECIES: ribonuclease J	0.207	63407.9
gdpP Vs WT-1	0.807983	0.00102282	>WP_011677324.1	OAS79_RS07575	TIGR01212 family radical SAM protein	0.102	36055.3
gdpP Vs WT-1	0.806941	0.163403	>WP_021166352.1	OAS79_RS04460	SDR family NAD(P)-dependent oxidoreductase	0.146	25779
gdpP Vs WT-1	0.80601	0.360384	>WP_283707410.1	OAS79_RS05630	peptidylprolyl isomerase	0.123	30049
gdpP Vs WT-1	0.805683	0.539196	>WP_031301152.1	OAS79_RS02160	DNA topoisomerase IV subunit A, partial	0.104	92867.8
gdpP Vs WT-1	0.80512	0.00109925	>WP_021165427.1	OAS79_RS12470	pyruvate kinase	0.614	54284.9
gdpP Vs WT-1	0.803828	0.0689894	>WP_014573100.1	OAS79_RS05080	YpmS family protein	0.115	24612.5
gdpP Vs WT-1	0.800783	0.00126752	>WP_021165429.1	OAS79_RS12460	N-acetylglucosamine-6-phosphate deacetylase	0.175	41187.5
gdpP Vs WT-1	0.800221	0.0292238	>WP_021165110.1	OAS79_RS09625	class II fructose-bisphosphate aldolase	0.56	32059.6
gdpP Vs WT-1	0.79842	0.0283888	>WP_021166051.1	OAS79_RS06505	stealth conserved region 3 domain-containing protein	0.189	39361.8
gdpP Vs WT-1	0.797857	0.198449	>WP_283707204.1	OAS79_RS11185	FtsK/SpoIIIE family DNA translocase	0.087	82987.6
gdpP Vs WT-1	0.797493	0.00939292	>WP_021166036.1	OAS79_RS06595	DUF1129 domain-containing protein	0.119	24436.7
gdpP Vs WT-1	0.797067	0.000159066	>WP_021165807.1	OAS79_RS06245	Gfo/Idh/MocA family oxidoreductase	0.327	38171.2
gdpP Vs WT-1	0.795438	0.155609	>WP_021165210.1	OAS79_RS02035	dihydroorotase	0.196	45669.2
gdpP Vs WT-1	0.793862	0.000926337	>WP_011677233.1	OAS79_RS08085	MULTISPECIES: 23S rRNA (uracil(1939)-C(5))-methyltransferase RlmD	0.191	58894.9
gdpP Vs WT-1	0.792314	0.000225212	>WP_011676988.1	OAS79_RS09495	DNA recombination protein RmuC	0.269	49249.1
gdpP Vs WT-1	0.790726	0.00161177	>WP_003131580.1	OAS79_RS05475	MULTISPECIES: response regulator YycF	0.725	26765.5
gdpP Vs WT-1	0.790673	0.022085	>WP_283707156.1	OAS79_RS08775	Xaa-Pro dipeptidyl-peptidase	0.221	87757.4
gdpP Vs WT-1	0.790033	0.00104114	>WP_011675838.1	OAS79_RS02845	MULTISPECIES: 50S ribosomal protein L19	0.456	13101.3
gdpP Vs WT-1	0.78915	0.00886921	>WP_011834121.1	OAS79_RS07535	DNA polymerase III subunit beta	0.35	42209.3
gdpP Vs WT-1	0.7884	0.0457209	>WP_021165687.1	OAS79_RS10170	ABC transporter permease;MULTISPECIES: murein tripeptide/oligopeptide ABC transporter permease OppC	0.024	32821.9
gdpP Vs WT-1	0.788398	0.00162846	>WP_021165690.1	OAS79_RS10140	MULTISPECIES: translation initiation factor IF-3	0.171	18693
gdpP Vs WT-1	0.787718	0.0794937	>WP_021165863.1	OAS79_RS05860	methionine ABC transporter ATP-binding protein	0.198	41008.1
gdpP Vs WT-1	0.787565	0.181172	>WP_021166054.1	OAS79_RS06490	polysaccharide biosynthesis C-terminal domain-containing protein	0.019	53173
gdpP Vs WT-1	0.787017	0.000744094	>WP_021165073.1	OAS79_RS09310	helix-turn-helix domain-containing protein	0.265	31664.9
gdpP Vs WT-1	0.786845	0.144139	>WP_172692774.1	OAS79_RS13880	MULTISPECIES: LCP family protein	0.34	33800.8
gdpP Vs WT-1	0.786772	0.00879272	>WP_011676564.1	OAS79_RS11165	MULTISPECIES: uridine kinase	0.383	23753.9
gdpP Vs WT-1	0.78657	0.00017399	>WP_014572715.1	OAS79_RS12485	ABC transporter permease	0.126	38826.5
gdpP Vs WT-1	0.786404	0.00724805	>WP_011675238.1	OAS79_RS06655	YutD family protein	0.106	30155.2
gdpP Vs WT-1	0.785781	0.00523826	>WP_021165379.1	OAS79_RS01290	ribonuclease R	0.283	75510.5
gdpP Vs WT-1	0.784785	0.00440765	>WP_031286538.1	OAS79_RS10050	cysteine desulfurase family protein	0.168	41044.6
gdpP Vs WT-1	0.784254	0.428168	>WP_021165340.1	OAS79_RS01000	D-alanyl-lipoteichoic acid biosynthesis protein DltB	0.079	47880.3
gdpP Vs WT-1	0.783564	0.590599	>WP_021166094.1	OAS79_RS03400	5-(carboxyamino)imidazole ribonucleotide synthase	0.071	41106.9
gdpP Vs WT-1	0.783479	0.0029564	>WP_011675883.1	OAS79_RS02480	purine-nucleoside phosphorylase	0.645	25420.2
gdpP Vs WT-1	0.783034	0.00118067	>WP_021214141.1	OAS79_RS08700	PIN/TRAM domain-containing protein	0.144	39777
gdpP Vs WT-1	0.782359	0.0137633	>WP_011676010.1	OAS79_RS02075	phosphatase PAP2 family protein	0.046	24313.1
gdpP Vs WT-1	0.781787	5.12211e-06	>WP_021166138.1	OAS79_RS03795	replicative DNA helicase	0.229	50559.8
gdpP Vs WT-1	0.781156	0.244465	>WP_015082147.1	OAS79_RS04465	ribonuclease Z	0.251	33934.7
gdpP Vs WT-1	0.779976	0.00144972	>WP_011677311.1	OAS79_RS07650	ribonuclease HIII	0.075	32095.9
gdpP Vs WT-1	0.779049	0.611497	>WP_021165388.1	OAS79_RS01345	MurR/RpiR family transcriptional regulator	0.165	30626.3
gdpP Vs WT-1	0.777825	0.80408	>WP_021166169.1	OAS79_RS04045	SGNH/GDSL hydrolase family protein	0.129	25771.2
gdpP Vs WT-1	0.775871	5.67967e-05	>WP_021166120.1	OAS79_RS03655	translation initiation factor IF-2	0.218	104624
gdpP Vs WT-1	0.775373	0.000740426	>WP_021165894.1	OAS79_RS05535	tyrosine--tRNA ligase	0.387	47445.9
gdpP Vs WT-1	0.775183	0.000841104	>WP_014572714.1	OAS79_RS12490	ABC transporter ATP-binding protein	0.275	55544.8
gdpP Vs WT-1	0.774566	0.40783	>WP_011675127.1	OAS79_RS07260	phosphate acyltransferase PlsX	0.187	34876.2
gdpP Vs WT-1	0.774523	0.152218	>WP_021165037.1	OAS79_RS09085	ABC transporter permease	0.133	39716.4
gdpP Vs WT-1	0.774422	0.168861	>WP_011834433.1	OAS79_RS05655	MULTISPECIES: CYTH domain-containing protein	0.289	22990.3
gdpP Vs WT-1	0.774101	0.00137268	>WP_015081734.1	OAS79_RS09855	MULTISPECIES: aminoglycoside N(3)-acetyltransferase	0.149	31616.4
gdpP Vs WT-1	0.771868	0.00376938	>WP_014572828.1	OAS79_RS02740	sensor histidine kinase	0.139	36818.4
gdpP Vs WT-1	0.771618	0.00200181	>WP_031286477.1	OAS79_RS02960	exodeoxyribonuclease VII large subunit	0.189	47151.2
gdpP Vs WT-1	0.771524	0.00161725	>WP_021165468.1	OAS79_RS12205	30S ribosomal protein S1	0.581	44723.9
gdpP Vs WT-1	0.77107	0.00292849	>WP_347177814.1	OAS79_RS06540	DUF2142 domain-containing protein	0.035	52737.2
gdpP Vs WT-1	0.768788	0.00387606	>WP_014572723.1	OAS79_RS12400	dihydroorotate dehydrogenase electron transfer subunit	0.279	28647.2
gdpP Vs WT-1	0.768704	0.00319948	>WP_021166002.1	OAS79_RS06920	RNA-binding cell elongation regulator Jag/EloR	0.355	33821.2
gdpP Vs WT-1	0.767389	0.17716	>WP_021166186.1	OAS79_RS04155	ribonuclease M5	0.237	21264.3
gdpP Vs WT-1	0.766924	0.00166283	>WP_011834371.1	OAS79_RS06075	ribonuclease J1	0.26	61627.7
gdpP Vs WT-1	0.766791	0.134631	>WP_011675470.1	OAS79_RS05465	DNA polymerase III subunit delta'	0.175	33087
gdpP Vs WT-1	0.766718	0.000182138	>WP_011675409.1	OAS79_RS05705	DEAD/DEAH box helicase	0.289	61544.2
gdpP Vs WT-1	0.766593	0.0282437	>WP_011675379.1	OAS79_RS05865	MetQ/NlpA family ABC transporter substrate-binding protein	0.136	32014.8
gdpP Vs WT-1	0.766097	0.0088307	>WP_021214002.1	OAS79_RS05340	NAD-dependent DNA ligase LigA	0.127	76842.6
gdpP Vs WT-1	0.765053	4.16637e-05	>WP_021164985.1	OAS79_RS09560	threonine--tRNA ligase	0.266	74215.9
gdpP Vs WT-1	0.765051	0.0310453	>WP_021165256.1	OAS79_RS01750	type I restriction-modification system subunit M	0.292	61350.8
gdpP Vs WT-1	0.763372	6.53949e-05	>WP_061777656.1	OAS79_RS06530	rhamnan synthesis F family protein	0.218	69592.6
gdpP Vs WT-1	0.763219	0.350108	>WP_021166335.1	OAS79_RS04620	TrmH family RNA methyltransferase	0.115	27279.4
gdpP Vs WT-1	0.762782	0.00119748	>WP_021165694.1	OAS79_RS10110	tRNA uridine-5-carboxymethylaminomethyl(34) synthesis enzyme MnmG	0.245	69372.3
gdpP Vs WT-1	0.762263	5.98046e-08	>WP_011677073.1	OAS79_RS09050	MULTISPECIES: 50S ribosomal protein L1	0.485	23949.6
gdpP Vs WT-1	0.761411	0.0109392	>WP_021165472.1	OAS79_RS12155	NAD(P)/FAD-dependent oxidoreductase	0.343	74175
gdpP Vs WT-1	0.761366	0.00811492	>WP_021164840.1	OAS79_RS08115	hypothetical protein	0.287	19366.9
gdpP Vs WT-1	0.759383	0.000651816	>WP_011676756.1	OAS79_RS10750	amino acid ABC transporter ATP-binding protein	0.534	27080.3
gdpP Vs WT-1	0.758116	0.00207281	>WP_011677002.1	OAS79_RS09420	Hsp33 family molecular chaperone HslO	0.149	31648
gdpP Vs WT-1	0.757927	0.274416	>WP_011675468.1	OAS79_RS05480	sensor histidine kinase	0.145	54066.8
gdpP Vs WT-1	0.756957	0.480061	>WP_283707158.1	OAS79_RS08905	basic amino acid/polyamine antiporter	0.016	53807.3
gdpP Vs WT-1	0.755517	0.00042491	>WP_011676631.1	OAS79_RS11690	MULTISPECIES: response regulator transcription factor	0.426	26654.3
gdpP Vs WT-1	0.754554	0.000784015	>WP_021165425.1	OAS79_RS12480	ABC transporter permease	0.025	33579.7
gdpP Vs WT-1	0.753498	0.000107917	>WP_031286544.1	OAS79_RS09940	aminopeptidase C	0.294	49875.2
gdpP Vs WT-1	0.751852	0.0120804	>WP_283707254.1	OAS79_RS13040	MULTISPECIES: oligopeptide ABC transporter substrate-binding protein	0.482	65770
gdpP Vs WT-1	0.751791	0.00070722	>WP_011834629.1	OAS79_RS04410	ribosome hibernation-promoting factor, HPF/YfiA family	0.378	21314
gdpP Vs WT-1	0.750219	0.00112067	>WP_134047410.1	OAS79_RS11575	DUF438 domain-containing protein	0.11	55089.6
gdpP Vs WT-1	0.749817	0.0456319	>WP_021165494.1	OAS79_RS11915	thymidylate synthase	0.391	32621.2
gdpP Vs WT-1	0.748796	0.0536473	>WP_003331415.1	OAS79_RS00230	MULTISPECIES: IS21-like element IS712 family transposase	0.219	47710.7
gdpP Vs WT-1	0.748489	7.52685e-06	>WP_014573185.1	OAS79_RS09670	ribonuclease Y	0.281	60341.4
gdpP Vs WT-1	0.748466	0.0304293	>WP_058207091.1	OAS79_RS12585	MULTISPECIES: restriction endonuclease subunit S	0.19	43111
gdpP Vs WT-1	0.748135	1.06132e-05	>WP_003132411.1	OAS79_RS13585	MULTISPECIES: OFA family MFS transporter	0.027	44524.1
gdpP Vs WT-1	0.74716	0.0348639	>WP_283707318.1	OAS79_RS00040	RepB family plasmid replication initiator protein	0.085	46236
gdpP Vs WT-1	0.746996	3.21612e-05	>WP_011675498.1	OAS79_RS05315	diadenylate cyclase CdaA	0.134	32383.8
gdpP Vs WT-1	0.745599	0.847503	>WP_011677261.1	OAS79_RS07895	sulfite exporter TauE/SafE family protein	0.17	29650.7
gdpP Vs WT-1	0.745577	0.000212468	>WP_011676712.1	OAS79_RS10980	MULTISPECIES: phosphate ABC transporter ATP-binding protein PstB	0.372	30231.3
gdpP Vs WT-1	0.745142	0.00161502	>WP_011677162.1	OAS79_RS08495	MULTISPECIES: 50S ribosomal protein L4	0.438	22333.5
gdpP Vs WT-1	0.744987	0.00018492	>WP_021213999.1	OAS79_RS05490	chaperonin GroEL	0.661	57274.6
gdpP Vs WT-1	0.742994	0.00199761	>WP_021165423.1	OAS79_RS12495	putative RNA methyltransferase	0.185	30877.6
gdpP Vs WT-1	0.740071	0.011807	>WP_021165034.1	OAS79_RS09035	ATP-binding cassette domain-containing protein	0.312	33115.2
gdpP Vs WT-1	0.739988	2.67536e-06	>WP_259685900.1	OAS79_RS13020	MULTISPECIES: murein tripeptide/oligopeptide ABC transporter ATP-binding protein OppD	0.355	37363.1
gdpP Vs WT-1	0.738234	0.0252981	>WP_011676100.1	OAS79_RS01865	GIY-YIG nuclease family protein	0.163	25214.1
gdpP Vs WT-1	0.737351	4.06031e-06	>WP_011677265.1	OAS79_RS07875	molecular chaperone DnaJ	0.396	40744.3
gdpP Vs WT-1	0.7368	0.758588	>WP_011677015.1	OAS79_RS09355	MULTISPECIES: YitT family protein	0.072	32118
gdpP Vs WT-1	0.736775	0.0468617	>WP_021166017.1	OAS79_RS06780	DUF975 family protein	0.122	25848.5
gdpP Vs WT-1	0.734396	0.0210287	>WP_011675911.1	OAS79_RS03595	acetyl-CoA carboxylase, carboxyltransferase subunit beta	0.278	31781.9
gdpP Vs WT-1	0.734262	0.000369927	>WP_011676588.1	OAS79_RS11825	C69 family dipeptidase	0.39	53823.1
gdpP Vs WT-1	0.732804	0.00141105	>WP_283707293.1	OAS79_RS13725	MULTISPECIES: glycosyltransferase	0.196	39950
gdpP Vs WT-1	0.732699	7.79112e-05	>WP_021165595.1	OAS79_RS11030	PTS system mannose/fructose/sorbose family transporter subunit IID	0.248	33747.8
gdpP Vs WT-1	0.73239	0.416537	>WP_011677044.1	OAS79_RS09210	putative RNA methyltransferase	0.059	31792.6
gdpP Vs WT-1	0.730282	3.74089e-05	>WP_011675485.1	OAS79_RS05385	DEAD/DEAH box helicase	0.37	50406
gdpP Vs WT-1	0.729204	0.00178216	>WP_011677178.1	OAS79_RS08410	metal ABC transporter ATP-binding protein	0.11	27817.5
gdpP Vs WT-1	0.727448	0.00739545	>WP_011676394.1	OAS79_RS03075	BMP family lipoprotein	0.37	36891.3
gdpP Vs WT-1	0.726708	0.883189	>WP_011676088.1	OAS79_RS01960	DUF998 domain-containing protein	0.054	44495.8
gdpP Vs WT-1	0.726629	0.0491018	>WP_021165289.1	OAS79_RS01435	niacin ECF transporter S component NiaX	0.045	21765.7
gdpP Vs WT-1	0.725674	0.000109803	>WP_031286338.1	OAS79_RS02330	fructose-specific PTS transporter subunit EIIC	0.252	66126.5
gdpP Vs WT-1	0.725537	0.0454117	>WP_011836022.1	OAS79_RS08580	MULTISPECIES: 30S ribosomal protein S5	0.685	17582.3
gdpP Vs WT-1	0.722359	0.0127031	>WP_015082629.1	OAS79_RS11805	DegV family protein	0.231	31665.2
gdpP Vs WT-1	0.720732	0.00156533	>WP_011676748.1	OAS79_RS10790	chorismate synthase	0.343	42782.5
gdpP Vs WT-1	0.719746	0.00010921	>WP_283707163.1	OAS79_RS09125	helix-turn-helix domain-containing protein	0.373	36707.4
gdpP Vs WT-1	0.719614	0.145582	>WP_259742973.1	OAS79_RS12820	MULTISPECIES: hypothetical protein	0.096	8663.32
gdpP Vs WT-1	0.71842	0.0498812	>WP_011676547.1	OAS79_RS11250	MULTISPECIES: DUF2969 family protein	0.776	7205.23
gdpP Vs WT-1	0.717781	0.000721393	>WP_283707242.1	OAS79_RS12790	hypothetical protein	0.15	33928.4
gdpP Vs WT-1	0.715037	0.00512836	>WP_283707229.1	OAS79_RS12620	viroplasmin family protein	0.336	53922
gdpP Vs WT-1	0.713457	0.00368212	>WP_021165202.1	OAS79_RS02095	glycosyltransferase family 2 protein	0.189	35961.6
gdpP Vs WT-1	0.71314	0.00192943	>WP_021166183.1	OAS79_RS04130	transcription antitermination factor NusB	0.443	37712.7
gdpP Vs WT-1	0.712619	0.0150374	>WP_283707352.1	OAS79_RS01640	hypothetical protein	0.148	24990.5
gdpP Vs WT-1	0.708127	1.41431e-05	>WP_011677269.1	OAS79_RS07855	asparagine synthase (glutamine-hydrolyzing)	0.218	72337.2
gdpP Vs WT-1	0.708122	0.0195884	>WP_011677016.1	OAS79_RS09350	MULTISPECIES: YitT family protein	0.052	33952.7
gdpP Vs WT-1	0.707991	0.000186535	>WP_011835356.1	OAS79_RS02060	MULTISPECIES: redox-sensing transcriptional repressor Rex	0.449	24306.9
gdpP Vs WT-1	0.70764	0.0330276	>WP_021165426.1	OAS79_RS12475	L-lactate dehydrogenase	0.329	35049.8
gdpP Vs WT-1	0.706374	3.05718e-05	>WP_011675724.1	OAS79_RS03750	ribosome biogenesis GTPase Der	0.31	48909.2
gdpP Vs WT-1	0.705918	4.69469e-06	>WP_011835499.1	OAS79_RS02965	bifunctional methylenetetrahydrofolate dehydrogenase/methenyltetrahydrofolate cyclohydrolase	0.323	31165.2
gdpP Vs WT-1	0.705652	0.197488	>WP_021166147.1	OAS79_RS03865	DRTGG domain-containing protein	0.225	47088.2
gdpP Vs WT-1	0.705365	0.000179934	>WP_011835873.1	OAS79_RS09540	MULTISPECIES: uracil phosphoribosyltransferase	0.488	23231.2
gdpP Vs WT-1	0.705334	0.0476056	>WP_011675160.1	OAS79_RS07070	APC family permease	0.071	49589.7
gdpP Vs WT-1	0.70408	0.0570285	>WP_021166173.1	OAS79_RS04070	cytochrome d ubiquinol oxidase subunit II	0.048	36846.1
gdpP Vs WT-1	0.703215	0.00823134	>WP_014572881.1	OAS79_RS12100	MULTISPECIES: ribose-phosphate diphosphokinase	0.38	35515.1
gdpP Vs WT-1	0.700908	0.0223701	>WP_283707329.1	OAS79_RS00365	MULTISPECIES: helix-turn-helix domain-containing protein	0.2	17770.6
gdpP Vs WT-1	0.698839	5.84011e-06	>WP_010906297.1	OAS79_RS08620	MULTISPECIES: 30S ribosomal protein S11	0.244	13287.3
gdpP Vs WT-1	0.698836	0.0172767	>WP_021165554.1	OAS79_RS11375	MULTISPECIES: hypothetical protein	0.05	16142.6
gdpP Vs WT-1	0.698348	0.0852304	>WP_011676991.1	OAS79_RS09480	MULTISPECIES: hypothetical protein	0.119	9909.76
gdpP Vs WT-1	0.696007	0.00314087	>WP_011675960.1	OAS79_RS02340	DeoR/GlpR family DNA-binding transcription regulator	0.399	25812.5
gdpP Vs WT-1	0.69535	5.12728e-07	>WP_021165869.1	OAS79_RS05815	iron-hydroxamate ABC transporter substrate-binding protein	0.409	34467.4
gdpP Vs WT-1	0.695349	0.00305089	>WP_021165897.1	OAS79_RS05505	H2O-forming NADH oxidase	0.02	48926.6
gdpP Vs WT-1	0.694701	0.0161606	>WP_011677163.1	OAS79_RS08480	MULTISPECIES: large-conductance mechanosensitive channel protein MscL	0.165	13600.2
gdpP Vs WT-1	0.693929	0.0500545	>WP_014572147.1	OAS79_RS10400	diacylglycerol/lipid kinase family protein	0.073	33609.5
gdpP Vs WT-1	0.692699	0.000129964	>WP_283707391.1	OAS79_RS04395	hypothetical protein	0.369	29272.7
gdpP Vs WT-1	0.692608	0.00664171	>WP_021165893.1	OAS79_RS05545	cation:proton antiporter	0.072	76218.6
gdpP Vs WT-1	0.692576	0.495452	>WP_011675787.1	OAS79_RS12180	heavy metal translocating P-type ATPase	0.083	77539.2
gdpP Vs WT-1	0.691494	5.56962e-06	>WP_011675904.1	OAS79_RS02370	heat-inducible transcriptional repressor HrcA	0.225	39922.9
gdpP Vs WT-1	0.691421	0.000169975	>WP_021164979.1	OAS79_RS08405	metal ABC transporter solute-binding protein, Zn/Mn family	0.182	30980.7
gdpP Vs WT-1	0.691045	0.0189903	>WP_021165601.1	OAS79_RS10970	phosphate ABC transporter permease subunit PstC	0.055	32546.1
gdpP Vs WT-1	0.690093	0.0523126	>WP_015082027.1	OAS79_RS05635	RluA family pseudouridine synthase	0.113	33490.3
gdpP Vs WT-1	0.687949	0.00264204	>WP_004254487.1	OAS79_RS08865	MULTISPECIES: arginine repressor	0.197	16893.5
gdpP Vs WT-1	0.687894	0.234691	>WP_283707370.1	OAS79_RS03020	alanine racemase	0.125	40680.8
gdpP Vs WT-1	0.68606	0.00029895	>WP_041931929.1	OAS79_RS13105	MULTISPECIES: DeoR/GlpR family DNA-binding transcription regulator	0.322	28574.9
gdpP Vs WT-1	0.684534	3.95977e-06	>WP_021164806.1	OAS79_RS07750	type I glyceraldehyde-3-phosphate dehydrogenase	0.414	35833.5
gdpP Vs WT-1	0.683589	0.00594847	>WP_031286508.1	OAS79_RS02905	DUF805 domain-containing protein	0.032	36131.1
gdpP Vs WT-1	0.682318	0.111018	>WP_003130958.1	OAS79_RS02235	MULTISPECIES: DUF402 domain-containing protein	0.29	21371.4
gdpP Vs WT-1	0.68126	0.000615138	>WP_031286545.1	OAS79_RS09875	glycosyltransferase family 2 protein	0.183	35446.1
gdpP Vs WT-1	0.680818	0.00335623	>WP_011677321.1	OAS79_RS07595	serine hydrolase	0.154	46868.3
gdpP Vs WT-1	0.68069	0.00697592	>WP_021165958.1	OAS79_RS04995	Holliday junction resolvase RecU	0.127	24412.1
gdpP Vs WT-1	0.680522	0.2023	>WP_014573386.1	OAS79_RS08070	recombination regulator RecX	0.093	31049.2
gdpP Vs WT-1	0.678181	0.963734	>WP_011869584.1	OAS79_RS13530	MULTISPECIES: RepB family plasmid replication initiator protein	0.026	45284.1
gdpP Vs WT-1	0.675336	0.926405	>WP_011676099.1	OAS79_RS01870	5'-nucleotidase	0.067	29279.5
gdpP Vs WT-1	0.674849	8.37434e-05	>WP_011675395.1	OAS79_RS05780	MULTISPECIES: phosphoglycerate mutase	0.661	26313.8
gdpP Vs WT-1	0.672594	0.123341	>WP_015082533.1	OAS79_RS12405	dihydroorotate dehydrogenase	0.045	32993.4
gdpP Vs WT-1	0.671521	1.11434e-05	>WP_010905473.1	OAS79_RS04405	MULTISPECIES: surface-displayed alpha-enolase	0.721	46911.8
gdpP Vs WT-1	0.671117	0.558079	>WP_014572240.1	OAS79_RS10910	YdcF family protein	0.072	41376.5
gdpP Vs WT-1	0.670838	9.72597e-05	>WP_021165293.1	OAS79_RS01415	ABC transporter permease	0.064	29486
gdpP Vs WT-1	0.668315	0.356701	>WP_021165592.1	OAS79_RS11050	SAG1386/EF1546 family surface-associated protein	0.052	18411.5
gdpP Vs WT-1	0.666248	0.001206	>WP_021165574.1	OAS79_RS11210	THUMP domain-containing class I SAM-dependent RNA methyltransferase	0.284	43323
gdpP Vs WT-1	0.662496	0.000138317	>WP_011835491.1	OAS79_RS02910	DUF805 domain-containing protein	0.058	19919.5
gdpP Vs WT-1	0.659853	0.684978	>WP_021166114.1	OAS79_RS03545	DeoR/GlpR family DNA-binding transcription regulator	0.036	27764.9
gdpP Vs WT-1	0.656098	0.0124409	>WP_015082174.1	OAS79_RS04055	MarR family winged helix-turn-helix transcriptional regulator	0.363	34954.7
gdpP Vs WT-1	0.654039	0.0107887	>WP_015082602.1	OAS79_RS03460	TetR/AcrR family transcriptional regulator	0.159	20830.7
gdpP Vs WT-1	0.647749	0.467643	>WP_011677135.1	OAS79_RS08705	hypothetical protein	0.091	23890.1
gdpP Vs WT-1	0.647234	9.88398e-05	>WP_081196600.1	OAS79_RS02420	ribonuclease R	0.202	91843.9
gdpP Vs WT-1	0.64685	0.000970268	>WP_003129675.1	OAS79_RS00420	MULTISPECIES: potassium channel family protein	0.266	25050
gdpP Vs WT-1	0.644629	0.0220967	>WP_011677150.1	OAS79_RS08595	preprotein translocase subunit SecY	0.073	48466.4
gdpP Vs WT-1	0.643633	0.000342843	>WP_011676339.1	OAS79_RS12410	orotidine-5'-phosphate decarboxylase	0.401	26157
gdpP Vs WT-1	0.641266	0.0156668	>WP_021165069.1	OAS79_RS09290	DNA replication/repair protein RecF	0.214	41642.6
gdpP Vs WT-1	0.640637	0.00080833	>WP_021165262.1	OAS79_RS01690	flavocytochrome c	0.323	53009.9
gdpP Vs WT-1	0.636625	0.00821987	>WP_021165130.1	OAS79_RS02660	hypothetical protein	0.042	60144.8
gdpP Vs WT-1	0.63654	0.442399	>WP_021165524.1	OAS79_RS11665	metallophosphoesterase	0.036	31421.8
gdpP Vs WT-1	0.631825	0.000820631	>WP_283707198.1	OAS79_RS10755	amino acid ABC transporter substrate-binding protein/permease	0.291	78514.5
gdpP Vs WT-1	0.631196	3.03648e-06	>WP_031286608.1	OAS79_RS05885	MetQ/NlpA family ABC transporter substrate-binding protein	0.255	31340.7
gdpP Vs WT-1	0.630301	0.133746	>WP_011675638.1	OAS79_RS04240	MULTISPECIES: hypothetical protein	0.102	21012.4
gdpP Vs WT-1	0.628113	0.00205094	>WP_021164990.1	OAS79_RS08475	MATE family efflux transporter	0.021	47242.1
gdpP Vs WT-1	0.626457	0.0096956	>WP_011677117.1	OAS79_RS08815	CppA C-terminal domain-containing protein	0.158	29132.1
gdpP Vs WT-1	0.626088	3.63682e-06	>WP_021166321.1	OAS79_RS04770	enoyl-ACP reductase FabI	0.416	26398.4
gdpP Vs WT-1	0.625919	0.00137039	>WP_283707249.1	OAS79_RS12895	restriction endonuclease subunit S	0.181	49102.5
gdpP Vs WT-1	0.620397	0.0056487	>WP_021165700.1	OAS79_RS10060	ribose-phosphate diphosphokinase	0.308	35379.3
gdpP Vs WT-1	0.619607	6.4104e-05	>WP_011675078.1	OAS79_RS07540	chromosomal replication initiator protein DnaA	0.183	51316.9
gdpP Vs WT-1	0.614164	2.25629e-08	>WP_011836028.1	OAS79_RS08490	MULTISPECIES: 50S ribosomal protein L3	0.333	21918.5
gdpP Vs WT-1	0.612965	0.356001	>WP_021166078.1	OAS79_RS03285	VIT family protein	0.19	24421.9
gdpP Vs WT-1	0.610711	0.165297	>WP_231099776.1	OAS79_RS10725	hypothetical protein	0.05	25392.4
gdpP Vs WT-1	0.607701	0.0179924	>WP_015082611.1	OAS79_RS11965	phosphoribosylaminoimidazolesuccinocarboxamide synthase	0.195	27048.1
gdpP Vs WT-1	0.60141	0.00405947	>WP_021166101.1	OAS79_RS03440	bifunctional phosphoribosylaminoimidazolecarboxamide formyltransferase/IMP cyclohydrolase	0.199	57172.2
gdpP Vs WT-1	0.600786	0.334257	>WP_021165661.1	OAS79_RS10420	glycosyltransferase family 4 protein	0.039	48686.7
gdpP Vs WT-1	0.598633	0.478449	>WP_283707287.1	OAS79_RS13675	MULTISPECIES: replication initiator protein A	0.061	45303.3
gdpP Vs WT-1	0.598371	0.00104136	>WP_015082945.1	OAS79_RS08220	bifunctional acetaldehyde-CoA/alcohol dehydrogenase	0.333	98031.6
gdpP Vs WT-1	0.595852	0.0186172	>WP_021166047.1	OAS79_RS06535	glycosyltransferase family 2 protein	0.255	36734.1
gdpP Vs WT-1	0.594849	0.00324229	>WP_283707434.1	OAS79_RS13200	MULTISPECIES: Nramp family divalent metal transporter	0.076	57321.8
gdpP Vs WT-1	0.59228	0.0912775	>WP_011675599.1	OAS79_RS04670	peptide chain release factor N(5)-glutamine methyltransferase	0.133	31298.6
gdpP Vs WT-1	0.591446	0.00768806	>WP_011676241.1	OAS79_RS01625	L-lactate dehydrogenase	0.053	35046.9
gdpP Vs WT-1	0.588742	0.000117359	>WP_011675494.1	OAS79_RS05335	diacylglycerol kinase family lipid kinase	0.222	37281.3
gdpP Vs WT-1	0.586717	0.81318	>WP_283707424.1	OAS79_RS06705	rhomboid family protein	0.043	25775.8
gdpP Vs WT-1	0.586709	0.00482205	>WP_021165294.1	OAS79_RS01410	ABC transporter substrate-binding protein	0.177	40583.6
gdpP Vs WT-1	0.582884	0.0658156	>WP_021166341.1	OAS79_RS04545	DUF948 domain-containing protein	0.295	14788.4
gdpP Vs WT-1	0.580954	0.375964	>WP_021165697.1	OAS79_RS10080	serine O-acetyltransferase	0.181	21894.2
gdpP Vs WT-1	0.580848	0.00054014	>WP_010906163.1	OAS79_RS13030	MULTISPECIES: murein tripeptide/oligopeptide ABC transporter permease OppB	0.107	35961.6
gdpP Vs WT-1	0.57968	0.00278677	>WP_021165677.1	OAS79_RS10295	AI-2E family transporter	0.078	41738.7
gdpP Vs WT-1	0.577857	0.00203518	>WP_021166389.1	OAS79_RS07640	pur operon repressor	0.384	30390.9
gdpP Vs WT-1	0.576905	0.000941094	>WP_021165539.1	OAS79_RS11550	GNAT family N-acetyltransferase	0.1	21050.2
gdpP Vs WT-1	0.574281	0.00467255	>WP_032949757.1	OAS79_RS03805	DHH family phosphoesterase	0.135	73998.3
gdpP Vs WT-1	0.573132	0.0231431	>WP_162494585.1	OAS79_RS09300	EF-P 5-aminopentanol modification-associated protein YfmF	0.047	48528.5
gdpP Vs WT-1	0.568691	0.0062414	>WP_063283853.1	OAS79_RS05825	iron ABC transporter permease	0.035	34411.5
gdpP Vs WT-1	0.567012	0.00714015	>WP_021165818.1	OAS79_RS06155	energy-coupling factor transporter transmembrane component T family protein	0.079	30121.5
gdpP Vs WT-1	0.566093	0.00133194	>WP_021166144.1	OAS79_RS03850	asparaginase	0.139	35088.2
gdpP Vs WT-1	0.559638	0.0020453	>WP_003131669.1	OAS79_RS05855	MULTISPECIES: methionine ABC transporter permease	0.056	24811.2
gdpP Vs WT-1	0.558076	0.211451	>WP_283707217.1	OAS79_RS12220	sensor histidine kinase	0.027	42743.9
gdpP Vs WT-1	0.557903	7.54661e-05	>WP_011676477.1	OAS79_RS11975	phosphoribosylformylglycinamidine synthase subunit PurQ	0.111	24723.3
gdpP Vs WT-1	0.556491	5.94025e-05	>WP_015082632.1	OAS79_RS11780	ferrochelatase	0.126	36967.4
gdpP Vs WT-1	0.551244	0.104464	>WP_011834883.1	OAS79_RS11800	DUF1149 family protein	0.1	15041.9
gdpP Vs WT-1	0.551133	0.00137754	>WP_011677160.1	OAS79_RS08505	MULTISPECIES: 50S ribosomal protein L2	0.438	29590.2
gdpP Vs WT-1	0.547896	3.46884e-05	>WP_021165896.1	OAS79_RS05525	glutamyl aminopeptidase	0.166	38339
gdpP Vs WT-1	0.542396	0.0143849	>WP_153927601.1	OAS79_RS13745	MULTISPECIES: mobilization protein	0.053	23976.1
gdpP Vs WT-1	0.541974	0.370389	>WP_021165489.1	OAS79_RS11985	amidophosphoribosyltransferase	0.04	55648.5
gdpP Vs WT-1	0.540639	0.727987	>WP_259744753.1	OAS79_RS13800	MULTISPECIES: glycosyltransferase family 2 protein	0.193	37428.9
gdpP Vs WT-1	0.540506	3.23763e-05	>WP_021165239.1	OAS79_RS01860	glycine--tRNA ligase subunit alpha	0.161	36083.7
gdpP Vs WT-1	0.537761	0.344658	>WP_021165901.1	OAS79_RS05450	16S rRNA (cytidine(1402)-2'-O)-methyltransferase	0.072	32621.4
gdpP Vs WT-1	0.536561	0.834843	>WP_011675790.1	OAS79_RS12195	DUF4931 domain-containing protein	0.092	30217.7
gdpP Vs WT-1	0.536343	4.02318e-05	>WP_228763996.1	OAS79_RS00165	MULTISPECIES: ParB/RepB/Spo0J family partition protein	0.418	27004.1
gdpP Vs WT-1	0.535689	0.0149969	>WP_011677024.1	OAS79_RS09315	CDP-diacylglycerol--glycerol-3-phosphate 3-phosphatidyltransferase	0.047	21344.6
gdpP Vs WT-1	0.53388	0.0945034	>WP_011676476.1	OAS79_RS11980	phosphoribosylformylglycinamidine synthase subunit PurL	0.192	79650.3
gdpP Vs WT-1	0.532452	0.000179803	>WP_010906164.1	OAS79_RS13025	MULTISPECIES: murein tripeptide/oligopeptide ABC transporter ATP-binding protein OppF	0.345	35976.2
gdpP Vs WT-1	0.531812	0.000173344	>WP_021165428.1	OAS79_RS12465	6-phosphofructokinase	0.294	35805.6
gdpP Vs WT-1	0.527417	0.000210197	>WP_003129960.1	OAS79_RS08520	MULTISPECIES: 30S ribosomal protein S3	0.484	24017.7
gdpP Vs WT-1	0.524659	0.00200733	>WP_021165906.1	OAS79_RS05395	FMN-dependent NADH-azoreductase	0.119	25554.1
gdpP Vs WT-1	0.522586	0.116996	>WP_021036603.1	OAS79_RS06520	DUF2304 domain-containing protein	0.167	13673.7
gdpP Vs WT-1	0.519792	0.000369072	>WP_011675768.1	OAS79_RS04490	SPFH domain-containing protein	0.483	33286.6
gdpP Vs WT-1	0.518401	0.00202388	>WP_011675577.1	OAS79_RS04765	membrane protein insertase YidC	0.125	35518
gdpP Vs WT-1	0.516622	3.30575e-05	>WP_011677122.1	OAS79_RS08780	MULTISPECIES: aquaglyceroporin Gla	0.118	30935.2
gdpP Vs WT-1	0.512734	0.363797	>WP_021165065.1	OAS79_RS09250	glycoside-pentoside-hexuronide (GPH):cation symporter	0.017	50523
gdpP Vs WT-1	0.510321	0.00211075	>WP_283707345.1	OAS79_RS01015	magnesium-translocating P-type ATPase	0.075	100635
gdpP Vs WT-1	0.509058	0.598479	>WP_021166024.1	OAS79_RS06690	enhanced intracellular survival protein Eis	0.111	40782.2
gdpP Vs WT-1	0.507371	0.424801	>WP_283707367.1	OAS79_RS02685	ribosomal protection-like ABC-F family protein	0.039	59823
gdpP Vs WT-1	0.506476	0.0120085	>WP_021165613.1	OAS79_RS10870	MULTISPECIES: Bax inhibitor-1/YccA family protein	0.042	26065.1
gdpP Vs WT-1	0.505676	0.00148	>WP_014573544.1	OAS79_RS00145	MULTISPECIES: replication initiation protein	0.104	52453.2
gdpP Vs WT-1	0.499991	0.0404266	>WP_011676122.1	OAS79_RS01735	class A sortase	0.244	28076.3
gdpP Vs WT-1	0.49427	0.0165726	>WP_015082643.1	OAS79_RS11700	ammonium transporter	0.08	44013.2
gdpP Vs WT-1	0.489285	0.000948317	>WP_021165775.1	OAS79_RS06480	DUF2142 domain-containing protein	0.061	54190.4
gdpP Vs WT-1	0.482452	0.00103811	>WP_011676902.1	OAS79_RS09870	glycosyltransferase family 39 protein	0.066	61572.8
gdpP Vs WT-1	0.476161	0.135506	>WP_001291323.1	OAS79_RS00305	MULTISPECIES: heavy metal translocating P-type ATPase	0.037	76452.7
gdpP Vs WT-1	0.469505	0.10168	>WP_021166174.1	OAS79_RS04075	cytochrome ubiquinol oxidase subunit I	0.014	55328.6
gdpP Vs WT-1	0.46843	0.886127	>WP_021165671.1	OAS79_RS10350	alcohol dehydrogenase AdhP	0.138	35967.4
gdpP Vs WT-1	0.463182	0.0048909	>WP_021165675.1	OAS79_RS10320	DUF1803 domain-containing protein	0.083	31475
gdpP Vs WT-1	0.462024	0.000482422	>WP_011676727.1	OAS79_RS10895	NCS2 family permease	0.091	50104.5
gdpP Vs WT-1	0.46119	0.00478167	>WP_283707297.1	OAS79_RS13765	stage II sporulation protein M	0.083	22097.8
gdpP Vs WT-1	0.452016	0.378428	>WP_021166316.1	OAS79_RS00565	MULTISPECIES: iron-sulfur cluster biosynthesis family protein	0.174	13621.3
gdpP Vs WT-1	0.449828	0.775906	>WP_021215974.1	OAS79_RS07820	MFS transporter	0.045	42956.9
gdpP Vs WT-1	0.441893	0.00419432	>WP_011676408.1	OAS79_RS03160	BusAB, ABC transporter permease/substrate binding protein	0.119	62176
gdpP Vs WT-1	0.427594	0.461497	>WP_021165504.1	OAS79_RS11870	putative ABC transporter permease	0.085	27338.5
gdpP Vs WT-1	0.419668	0.00708774	>WP_021165992.1	OAS79_RS06985	MFS transporter	0.109	41659.8
gdpP Vs WT-1	0.407008	0.039291	>WP_014570314.1	OAS79_RS12590	MULTISPECIES: hypothetical protein	0.144	13262.8
gdpP Vs WT-1	0.385135	0.939097	>WP_021165618.1	OAS79_RS10845	histidine phosphatase family protein	0.36	22136
gdpP Vs WT-1	0.365915	8.22604e-07	>WP_080513978.1	OAS79_RS04795	ABC transporter substrate-binding protein	0.067	28490.6
gdpP Vs WT-1	0.360773	7.00177e-06	>WP_283707250.1	OAS79_RS12900	N-6 DNA methylase, partial	0.134	34194.6
gdpP Vs WT-1	0.317499	0.0506792	>WP_011675748.1	OAS79_RS04600	MULTISPECIES: flavodoxin	0.17	16033.6
gdpP Vs WT-1	0.266109	0.449241	>WP_021166420.1	OAS79_RS12985	MULTISPECIES: RepB family plasmid replication initiator protein	0.061	46376.2
gdpP Vs WT-1	0.259691	0.000139244	>WP_011834952.1	OAS79_RS03290	VIT family protein	0.122	24318.3
gdpP Vs WT-1	0.240294	1.48783e-05	>WP_011676409.1	OAS79_RS03165	BusAA,quaternary amine ABC transporter ATP-binding protein	0.305	45696.7
gdpP Vs WT-1	0.219498	0.00891515	>WP_021165532.1	OAS79_RS11610	uracil-xanthine permease family protein	0.04	45181.3
gdpP Vs WT-1	0.172587	0.0289134	>WP_011675466.1	OAS79_RS05485	MBL fold metallo-hydrolase	0.267	30474.3
